# Supplementary material for: Complementary Dynamics of Banana Root Colonization by the Plant Growth-Promoting Rhizobacteria Bacillus amyloliquefaciens Bs006 and Pseudomonas palleroniana Ps006 at Spatial and Temporal Scales
Source: Microb Ecol. 2020 Aug 11;80(3):656–68. doi: 10.1007/s00248-020-01571-0 (PMC7476998; doi:10.1007/s00248-020-01571-0)
Supplement: Supplementary file 2 — (XLSX 2374 kb) [file 248_2020_1571_MOESM2_ESM.xlsx]

## Sheet: Table S2
Table S2: Categories of orthologous genes (COG) in the genome of Bacillus amyloliquefaciens Bs006
Query	Seed ortholog	e-value	score	best tax lvl	Preferred_name	GO terms	EC number	KEGG KO	KEGG pathway	KEGG module	KEGG reaction	KEGG rclass	BRITE	KEGG TC	CAZy	BiGG reaction	annot lvl	matching OGs	Best OG	COG cat	description
lcl|NZ_LJAU01000084.1_cds_WP_053574391.1_4076	1274524.BSONL12_21434	1.1e-173	615.9	Bacillus	xerH			ko:K04763					ko00000,ko03036				Bacteria	1TRSA@1239,1ZQKR@1386,4HC4V@91061,COG0582@1,COG0582@2	NA|NA|NA	A	Belongs to the 'phage' integrase family
lcl|NZ_LJAU01000004.1_cds_WP_053573238.1_625	326423.RBAM_019990	7.4e-130	469.9	Bacillus	ypiP		2.1.1.242	ko:K06983,ko:K15984					ko00000,ko01000,ko03009				Bacteria	1UIYD@1239,1ZS7M@1386,4ISX3@91061,COG2136@1,COG2136@2,COG2521@1,COG2521@2	NA|NA|NA	AJ	Putative SAM-dependent methyltransferase
lcl|NZ_LJAU01000002.1_cds_WP_043021714.1_99	326423.RBAM_026830	1.1e-230	805.4	Bacillus	acuC			ko:K04768					ko00000			iYO844.BSU29710	Bacteria	1TQF7@1239,1ZC2K@1386,4HBTF@91061,COG0123@1,COG0123@2	NA|NA|NA	BQ	histone deacetylase
lcl|NZ_LJAU01000002.1_cds_WP_033574245.1_12	326423.RBAM_027730	3.2e-184	651.0	Bacillus	cydB		1.10.3.14	ko:K00426	ko00190,ko01100,ko02020,map00190,map01100,map02020	M00153	R11325	RC00061	ko00000,ko00001,ko00002,ko01000	3.D.4.3			Bacteria	1TPYX@1239,1ZCH6@1386,4HA9T@91061,COG1294@1,COG1294@2	NA|NA|NA	C	COG1294 Cytochrome bd-type quinol oxidase, subunit 2
lcl|NZ_LJAU01000002.1_cds_WP_015418060.1_13	326423.RBAM_027720	3.4e-239	833.9	Bacillus	cydA		1.10.3.14	ko:K00425	ko00190,ko01100,ko02020,map00190,map01100,map02020	M00153	R11325	RC00061	ko00000,ko00001,ko00002,ko01000	3.D.4.3			Bacteria	1TRH4@1239,1ZBAG@1386,4HA19@91061,COG1271@1,COG1271@2	NA|NA|NA	C	oxidase, subunit
lcl|NZ_LJAU01000002.1_cds_WP_053573097.1_28	326423.RBAM_027580	5.3e-308	1062.8	Bacillus	pckA	GO:0000166,GO:0000287,GO:0003674,GO:0003824,GO:0004611,GO:0004612,GO:0005488,GO:0005509,GO:0005524,GO:0005575,GO:0005622,GO:0005623,GO:0005737,GO:0005829,GO:0005975,GO:0005996,GO:0006006,GO:0006094,GO:0008144,GO:0008150,GO:0008152,GO:0009058,GO:0016051,GO:0016829,GO:0016830,GO:0016831,GO:0017076,GO:0019318,GO:0019319,GO:0030554,GO:0032553,GO:0032555,GO:0032559,GO:0035639,GO:0036094,GO:0043167,GO:…	4.1.1.49	ko:K01610	ko00010,ko00020,ko00620,ko00710,ko01100,ko01110,ko01120,ko01130,ko01200,map00010,map00020,map00620,map00710,map01100,map01110,map01120,map01130,map01200	M00003,M00170	R00341	RC00002,RC02741	ko00000,ko00001,ko00002,ko01000			iSB619.SA_RS09060,iSF_1195.SF3422,iUTI89_1310.UTI89_C3903,iYO844.BSU30560	Bacteria	1TPQV@1239,1ZCVN@1386,4HAKG@91061,COG1866@1,COG1866@2	NA|NA|NA	C	Involved in the gluconeogenesis. Catalyzes the conversion of oxaloacetate (OAA) to phosphoenolpyruvate (PEP) through direct phosphoryl transfer between the nucleoside triphosphate and OAA
lcl|NZ_LJAU01000002.1_cds_WP_053573098.1_35	326423.RBAM_027510	6.8e-142	510.0	Bacillus	glpQ		3.1.4.46,5.4.2.11	ko:K01126,ko:K01834	ko00010,ko00260,ko00564,ko00680,ko01100,ko01110,ko01120,ko01130,ko01200,ko01230,ko04922,ko05230,map00010,map00260,map00564,map00680,map01100,map01110,map01120,map01130,map01200,map01230,map04922,map05230	M00001,M00002,M00003	R01030,R01470,R01518	RC00017,RC00425,RC00536	ko00000,ko00001,ko00002,ko01000,ko04131,ko04147				Bacteria	1UY23@1239,1ZCIE@1386,4HEAD@91061,COG0584@1,COG0584@2	NA|NA|NA	C	glycerophosphoryl diester phosphodiesterase
lcl|NZ_LJAU01000002.1_cds_WP_007408782.1_83	326423.RBAM_026990	0.0	1120.5	Bacillus	sfcA	GO:0003674,GO:0003824,GO:0004470,GO:0005575,GO:0005622,GO:0005623,GO:0005737,GO:0005829,GO:0006082,GO:0006090,GO:0006108,GO:0008150,GO:0008152,GO:0009987,GO:0016491,GO:0016614,GO:0016615,GO:0019752,GO:0032787,GO:0043436,GO:0043648,GO:0044237,GO:0044281,GO:0044424,GO:0044444,GO:0044464,GO:0055114,GO:0071704	1.1.1.38	ko:K00027	ko00620,ko01200,ko02020,map00620,map01200,map02020		R00214	RC00105	ko00000,ko00001,ko01000			iNJ661.Rv2332	Bacteria	1TPJ3@1239,1ZD0I@1386,4H9WR@91061,COG0281@1,COG0281@2	NA|NA|NA	C	Malate dehydrogenase
lcl|NZ_LJAU01000002.1_cds_WP_039254203.1_112	326423.RBAM_026710	6.3e-221	773.1	Bacillus	hmp	GO:0000166,GO:0001505,GO:0003674,GO:0003824,GO:0005488,GO:0005575,GO:0005622,GO:0005623,GO:0006807,GO:0006950,GO:0008150,GO:0008152,GO:0008941,GO:0009056,GO:0009987,GO:0016491,GO:0016705,GO:0016708,GO:0017144,GO:0033554,GO:0034641,GO:0036094,GO:0042133,GO:0042135,GO:0042737,GO:0043167,GO:0043168,GO:0044237,GO:0044248,GO:0044270,GO:0044464,GO:0046209,GO:0046210,GO:0048037,GO:0050660,GO:0050662,GO:…	1.14.12.17	ko:K05916	ko05132,map05132				ko00000,ko00001,ko01000				Bacteria	1TRG2@1239,1ZAP9@1386,4HAU3@91061,COG1017@1,COG1017@2,COG1018@1,COG1018@2	NA|NA|NA	C	Is involved in NO detoxification in an aerobic process, termed nitric oxide dioxygenase (NOD) reaction that utilizes O(2) and NAD(P)H to convert NO to nitrate, which protects the bacterium from various noxious nitrogen compounds. Therefore, plays a central role in the inducible response to nitrosative stress
lcl|NZ_LJAU01000002.1_cds_WP_039254206.1_114	326423.RBAM_026600	8.3e-257	892.5	Bacillus	ywdH		1.2.1.3	ko:K00128	ko00010,ko00053,ko00071,ko00280,ko00310,ko00330,ko00340,ko00380,ko00410,ko00561,ko00620,ko00625,ko00903,ko00981,ko01100,ko01110,ko01120,ko01130,map00010,map00053,map00071,map00280,map00310,map00330,map00340,map00380,map00410,map00561,map00620,map00625,map00903,map00981,map01100,map01110,map01120,map01130	M00135	R00264,R00631,R00710,R00904,R01752,R01986,R02549,R02678,R02940,R02957,R03283,R03869,R04065,R04506,R04903,R05050,R05237,R05238,R05286,R06366,R08146	RC00047,RC00071,RC00080,RC00186,RC00218,RC00242,RC00816,RC01500	ko00000,ko00001,ko00002,ko01000				Bacteria	1TP4S@1239,1ZBGZ@1386,4HB97@91061,COG1012@1,COG1012@2	NA|NA|NA	C	Belongs to the aldehyde dehydrogenase family
lcl|NZ_LJAU01000002.1_cds_WP_007408064.1_148	326423.RBAM_026270	6.3e-224	783.1	Bacillus	ytsJ		1.1.1.38	ko:K00027	ko00620,ko01200,ko02020,map00620,map01200,map02020		R00214	RC00105	ko00000,ko00001,ko01000			iHN637.CLJU_RS18940	Bacteria	1TPJ3@1239,1ZBAH@1386,4H9WR@91061,COG0281@1,COG0281@2	NA|NA|NA	C	Malate dehydrogenase
lcl|NZ_LJAU01000002.1_cds_WP_017418343.1_157	326423.RBAM_026180	4.7e-210	736.9	Bacillus	citZ		2.3.3.1	ko:K01647	ko00020,ko00630,ko01100,ko01110,ko01120,ko01130,ko01200,ko01210,ko01230,map00020,map00630,map01100,map01110,map01120,map01130,map01200,map01210,map01230	M00009,M00010,M00012,M00740	R00351	RC00004,RC00067	br01601,ko00000,ko00001,ko00002,ko01000				Bacteria	1TPPS@1239,1ZBAY@1386,4H9YE@91061,COG0372@1,COG0372@2	NA|NA|NA	C	Belongs to the citrate synthase family
lcl|NZ_LJAU01000002.1_cds_WP_007408075.1_158	326423.RBAM_026170	7e-242	842.8	Bacillus	icd	GO:0003674,GO:0003824,GO:0003862,GO:0004448,GO:0004450,GO:0005575,GO:0005622,GO:0005623,GO:0005737,GO:0005829,GO:0006082,GO:0006091,GO:0006520,GO:0006551,GO:0006807,GO:0006950,GO:0006979,GO:0008150,GO:0008152,GO:0008652,GO:0009058,GO:0009081,GO:0009082,GO:0009098,GO:0009987,GO:0016053,GO:0016491,GO:0016614,GO:0016616,GO:0019752,GO:0022900,GO:0043436,GO:0044237,GO:0044238,GO:0044249,GO:0044281,GO:…	1.1.1.42	ko:K00031	ko00020,ko00480,ko00720,ko01100,ko01110,ko01120,ko01130,ko01200,ko01210,ko01230,ko04146,map00020,map00480,map00720,map01100,map01110,map01120,map01130,map01200,map01210,map01230,map04146	M00009,M00010,M00173,M00740	R00267,R00268,R01899	RC00001,RC00084,RC00114,RC00626,RC02801	br01601,ko00000,ko00001,ko00002,ko01000			e_coli_core.b1136,iAF1260.b1136,iECDH1ME8569_1439.ECDH1ME8569_1071,iEcDH1_1363.EcDH1_2511,iJN746.PP_4011,iJO1366.b1136,iJR904.b1136,iY75_1357.Y75_RS05930,iYL1228.KPN_01144	Bacteria	1UHPE@1239,1ZBWV@1386,4H9US@91061,COG0538@1,COG0538@2	NA|NA|NA	C	isocitrate
lcl|NZ_LJAU01000002.1_cds_WP_003152455.1_159	326423.RBAM_026160	6.2e-171	606.7	Bacillus	mdh	GO:0003674,GO:0003824,GO:0006082,GO:0006091,GO:0006099,GO:0006101,GO:0008150,GO:0008152,GO:0009060,GO:0009987,GO:0015980,GO:0016491,GO:0016614,GO:0016615,GO:0016616,GO:0016999,GO:0017144,GO:0019752,GO:0030060,GO:0043436,GO:0044237,GO:0044238,GO:0044281,GO:0045333,GO:0055114,GO:0071704,GO:0072350	1.1.1.37	ko:K00024	ko00020,ko00270,ko00620,ko00630,ko00680,ko00710,ko00720,ko01100,ko01110,ko01120,ko01130,ko01200,map00020,map00270,map00620,map00630,map00680,map00710,map00720,map01100,map01110,map01120,map01130,map01200	M00009,M00011,M00012,M00168,M00173,M00346,M00374,M00620,M00740	R00342,R07136	RC00031	ko00000,ko00001,ko00002,ko01000			iAF987.Gmet_1360	Bacteria	1TPSY@1239,1ZC27@1386,4HB0Z@91061,COG0039@1,COG0039@2	NA|NA|NA	C	Catalyzes the reversible oxidation of malate to oxaloacetate
lcl|NZ_LJAU01000002.1_cds_WP_053573132.1_190	326423.RBAM_025850	0.0	1133.6	Bacillus	araB	GO:0003674,GO:0003824,GO:0005575,GO:0005622,GO:0005623,GO:0005737,GO:0005975,GO:0005996,GO:0006793,GO:0006796,GO:0008150,GO:0008152,GO:0008741,GO:0009056,GO:0009058,GO:0009987,GO:0016052,GO:0016301,GO:0016310,GO:0016740,GO:0016772,GO:0016773,GO:0019200,GO:0019321,GO:0019323,GO:0019566,GO:0019568,GO:0019569,GO:0019572,GO:0019637,GO:0044237,GO:0044238,GO:0044262,GO:0044281,GO:0044282,GO:0044424,GO:…	2.7.1.16	ko:K00853	ko00040,ko01100,map00040,map01100		R01526,R02439	RC00002,RC00538	ko00000,ko00001,ko01000			iBWG_1329.BWG_0059,iECH74115_1262.ECH74115_0068,iECSP_1301.ECSP_0067,iECs_1301.ECs0067,iG2583_1286.G2583_0066,iPC815.YPO2254,iZ_1308.Z0072	Bacteria	1TP8T@1239,1ZB10@1386,4HC3A@91061,COG1069@1,COG1069@2	NA|NA|NA	C	Belongs to the ribulokinase family
lcl|NZ_LJAU01000002.1_cds_WP_053573137.1_199	326423.RBAM_025760	1.4e-256	891.7	Bacillus	glcF			ko:K11473	ko00630,ko01100,ko01110,ko01120,ko01130,map00630,map01100,map01110,map01120,map01130		R00475	RC00042	ko00000,ko00001				Bacteria	1TR46@1239,1ZATD@1386,4HAY9@91061,COG0247@1,COG0247@2	NA|NA|NA	C	Glycolate oxidase
lcl|NZ_LJAU01000002.1_cds_WP_053573138.1_200	326423.RBAM_025750	3.5e-258	897.1	Bacillus	glcD		1.1.3.15	ko:K00104	ko00630,ko01100,ko01110,ko01120,ko01130,map00630,map01100,map01110,map01120,map01130		R00475	RC00042	ko00000,ko00001,ko01000			iYO844.BSU28680	Bacteria	1TUZ7@1239,1ZFCS@1386,4HTG6@91061,COG0277@1,COG0277@2	NA|NA|NA	C	FAD binding domain
lcl|NZ_LJAU01000002.1_cds_WP_007408121.1_216	326423.RBAM_025590	3.3e-138	497.7	Bacillus	etfB	GO:0003674,GO:0003824,GO:0005575,GO:0005622,GO:0005623,GO:0005737,GO:0005829,GO:0006091,GO:0008150,GO:0008152,GO:0009055,GO:0009987,GO:0016491,GO:0022900,GO:0044237,GO:0044424,GO:0044444,GO:0044464,GO:0055114		ko:K03521					ko00000				Bacteria	1TQA0@1239,1ZBTA@1386,4H9QY@91061,COG2086@1,COG2086@2	NA|NA|NA	C	Electron transfer flavoprotein
lcl|NZ_LJAU01000002.1_cds_WP_015417950.1_217	326423.RBAM_025580	1.9e-178	631.7	Bacillus	etfA	GO:0000166,GO:0003674,GO:0003824,GO:0005488,GO:0006082,GO:0006091,GO:0006629,GO:0006631,GO:0006635,GO:0008150,GO:0008152,GO:0009055,GO:0009056,GO:0009062,GO:0009987,GO:0016042,GO:0016054,GO:0016491,GO:0019395,GO:0019752,GO:0022900,GO:0030258,GO:0032787,GO:0033539,GO:0034440,GO:0036094,GO:0043167,GO:0043168,GO:0043436,GO:0044237,GO:0044238,GO:0044242,GO:0044248,GO:0044255,GO:0044281,GO:0044282,GO:…		ko:K03522					ko00000,ko04147				Bacteria	1TPC8@1239,1ZBCR@1386,4HAE2@91061,COG2025@1,COG2025@2	NA|NA|NA	C	Electron transfer flavoprotein
lcl|NZ_LJAU01000002.1_cds_WP_003152571.1_223	326423.RBAM_025520	8.2e-108	396.4	Bacillus	sdhC			ko:K00241,ko:K00247	ko00020,ko00190,ko00620,ko00650,ko00720,ko01100,ko01110,ko01120,ko01130,ko01200,ko02020,map00020,map00190,map00620,map00650,map00720,map01100,map01110,map01120,map01130,map01200,map02020	M00009,M00011,M00149,M00150,M00173,M00374,M00376	R02164	RC00045	ko00000,ko00001,ko00002			iYO844.BSU28450	Bacteria	1TQUI@1239,1ZBB5@1386,4HBX0@91061,COG2009@1,COG2009@2	NA|NA|NA	C	succinate dehydrogenase
lcl|NZ_LJAU01000002.1_cds_WP_003152573.1_224	326423.RBAM_025510	0.0	1193.7	Bacillus	sdhA	GO:0003674,GO:0003824,GO:0006091,GO:0008150,GO:0008152,GO:0009055,GO:0009061,GO:0009987,GO:0015980,GO:0016491,GO:0022900,GO:0044237,GO:0045333,GO:0055114	1.3.5.1,1.3.5.4	ko:K00239	ko00020,ko00190,ko00650,ko00720,ko01100,ko01110,ko01120,ko01130,ko01200,ko05134,map00020,map00190,map00650,map00720,map01100,map01110,map01120,map01130,map01200,map05134	M00009,M00011,M00149,M00173,M00374,M00376	R02164	RC00045	ko00000,ko00001,ko00002,ko01000			iSB619.SA_RS05640	Bacteria	1TPAR@1239,1ZBRD@1386,4HBVG@91061,COG1053@1,COG1053@2	NA|NA|NA	C	succinate dehydrogenase
lcl|NZ_LJAU01000002.1_cds_WP_003152575.1_225	326423.RBAM_025500	2.3e-147	528.1	Bacillus	sdhB	GO:0005575,GO:0005623,GO:0005886,GO:0006091,GO:0008150,GO:0008152,GO:0009060,GO:0009987,GO:0015980,GO:0016020,GO:0022900,GO:0022904,GO:0044237,GO:0044464,GO:0045333,GO:0055114,GO:0071944	1.3.5.1,1.3.5.4	ko:K00240,ko:K00245	ko00020,ko00190,ko00620,ko00650,ko00720,ko01100,ko01110,ko01120,ko01130,ko01200,ko02020,map00020,map00190,map00620,map00650,map00720,map01100,map01110,map01120,map01130,map01200,map02020	M00009,M00011,M00149,M00150,M00173,M00374,M00376	R02164	RC00045	ko00000,ko00001,ko00002,ko01000				Bacteria	1TP17@1239,1ZAPQ@1386,4HAG7@91061,COG0479@1,COG0479@2	NA|NA|NA	C	succinate dehydrogenase
lcl|NZ_LJAU01000002.1_cds_WP_087920802.1_348	326423.RBAM_024320	0.0	1979.1	Bacillus	fdhA	GO:0003674,GO:0003824,GO:0003954,GO:0005488,GO:0008150,GO:0008152,GO:0016491,GO:0016651,GO:0048037,GO:0051536,GO:0051540,GO:0055114	1.17.1.10,1.17.1.9	ko:K00123,ko:K05299	ko00630,ko00680,ko00720,ko01100,ko01120,ko01200,map00630,map00680,map00720,map01100,map01120,map01200	M00377	R00134,R00519	RC02796	ko00000,ko00001,ko00002,ko01000				Bacteria	1UHTX@1239,1ZRCN@1386,4IPM7@91061,COG3383@1,COG3383@2	NA|NA|NA	C	formate dehydrogenase, alpha subunit
lcl|NZ_LJAU01000002.1_cds_WP_015417892.1_354	326423.RBAM_024260	0.0	2082.0	Bacillus	MA20_16700	GO:0000166,GO:0003674,GO:0003824,GO:0003958,GO:0004497,GO:0005488,GO:0005504,GO:0005506,GO:0006082,GO:0006629,GO:0006631,GO:0008150,GO:0008152,GO:0008289,GO:0009987,GO:0010181,GO:0016491,GO:0016651,GO:0016653,GO:0016705,GO:0016712,GO:0019395,GO:0019752,GO:0020037,GO:0030258,GO:0031406,GO:0032553,GO:0032787,GO:0033293,GO:0034440,GO:0036094,GO:0043167,GO:0043168,GO:0043169,GO:0043177,GO:0043436,GO:…	1.14.14.1,1.6.2.4	ko:K14338	ko00071,ko00380,ko00627,ko01120,map00071,map00380,map00627,map01120		R03629,R04121,R05259	RC00046,RC01311	ko00000,ko00001,ko00199,ko01000				Bacteria	1TS1E@1239,1ZQAP@1386,4HCWS@91061,COG0369@1,COG0369@2,COG2124@1,COG2124@2	NA|NA|NA	C	Belongs to the cytochrome P450 family
lcl|NZ_LJAU01000002.1_cds_WP_053573183.1_409	326423.RBAM_023840	8.5e-204	716.1	Bacillus	gpr	GO:0000003,GO:0003674,GO:0003824,GO:0006508,GO:0006807,GO:0008150,GO:0008152,GO:0008233,GO:0016787,GO:0019538,GO:0019954,GO:0030436,GO:0032502,GO:0043170,GO:0043934,GO:0044238,GO:0071704,GO:0140096,GO:1901564	3.4.24.78	ko:K03605,ko:K06012					ko00000,ko01000,ko01002				Bacteria	1TPFY@1239,1ZC4A@1386,4HAGH@91061,COG0680@1,COG0680@2	NA|NA|NA	C	Initiates the rapid degradation of small, acid-soluble proteins during spore germination
lcl|NZ_LJAU01000002.1_cds_WP_003152999.1_444	326423.RBAM_023500	1.8e-62	245.0	Bacillus	cccA	GO:0005575,GO:0005623,GO:0005886,GO:0016020,GO:0044464,GO:0071944		ko:K13300					ko00000				Bacteria	1VA0V@1239,1ZHVP@1386,4HKF3@91061,COG2010@1,COG2010@2	NA|NA|NA	C	COG2010 Cytochrome c, mono- and diheme variants
lcl|NZ_LJAU01000002.1_cds_WP_076983396.1_473	326423.RBAM_023190	2.3e-230	804.7	Bacillus	nhaC	GO:0005575,GO:0005623,GO:0005886,GO:0016020,GO:0044464,GO:0071944		ko:K03315					ko00000,ko02000	2.A.35			Bacteria	1TQ3B@1239,1ZBQN@1386,4HA18@91061,COG1757@1,COG1757@2	NA|NA|NA	C	Na H antiporter
lcl|NZ_LJAU01000002.1_cds_WP_031378952.1_540	326423.RBAM_022520	9.2e-214	749.2	Bacillus	yqiG												Bacteria	1TPM6@1239,1ZB1N@1386,4HAS5@91061,COG1902@1,COG1902@2	NA|NA|NA	C	COG1902 NADH flavin oxidoreductases, Old Yellow Enzyme family
lcl|NZ_LJAU01000002.1_cds_WP_053573207.1_545	326423.RBAM_022460	5.6e-135	486.9	Bacillus	yqiK		3.1.4.46	ko:K01126	ko00564,map00564		R01030,R01470	RC00017,RC00425	ko00000,ko00001,ko01000				Bacteria	1V3W4@1239,1ZFB8@1386,4HFNQ@91061,COG0584@1,COG0584@2	NA|NA|NA	C	glycerophosphoryl diester phosphodiesterase
lcl|NZ_LJAU01000002.1_cds_WP_053573210.1_549	326423.RBAM_022420	4.1e-206	723.8	Bacillus	prpC	GO:0003674,GO:0003824,GO:0004108,GO:0006082,GO:0006091,GO:0006113,GO:0006629,GO:0006631,GO:0008150,GO:0008152,GO:0009987,GO:0015980,GO:0016740,GO:0016746,GO:0016829,GO:0016830,GO:0016833,GO:0016999,GO:0017144,GO:0019541,GO:0019679,GO:0019752,GO:0032787,GO:0036440,GO:0043436,GO:0044237,GO:0044238,GO:0044255,GO:0044281,GO:0046459,GO:0046912,GO:0050440,GO:0055114,GO:0071704	2.3.3.1,2.3.3.5	ko:K01647,ko:K01659	ko00020,ko00630,ko00640,ko01100,ko01110,ko01120,ko01130,ko01200,ko01210,ko01230,map00020,map00630,map00640,map01100,map01110,map01120,map01130,map01200,map01210,map01230	M00009,M00010,M00012,M00740	R00351,R00931	RC00004,RC00067,RC00406,RC02827	br01601,ko00000,ko00001,ko00002,ko01000			iECED1_1282.ECED1_0365,iECIAI1_1343.ECIAI1_0334,iECIAI39_1322.ECIAI39_0347,iECP_1309.ECP_0408,iECSF_1327.ECSF_0308,iEcE24377_1341.EcE24377A_0357,iJN746.PP_2335,iLF82_1304.LF82_1740,iNRG857_1313.NRG857_01630	Bacteria	1TSRN@1239,1ZC80@1386,4HAZ9@91061,COG0372@1,COG0372@2	NA|NA|NA	C	Belongs to the citrate synthase family
lcl|NZ_LJAU01000002.1_cds_WP_015417787.1_554	326423.RBAM_022370	7.2e-153	546.6	Bacillus	pta		2.3.1.19,2.3.1.8	ko:K00625,ko:K00634,ko:K13788	ko00430,ko00620,ko00640,ko00650,ko00680,ko00720,ko01100,ko01120,ko01200,map00430,map00620,map00640,map00650,map00680,map00720,map01100,map01120,map01200	M00357,M00579	R00230,R00921,R01174	RC00004,RC02746,RC02816	ko00000,ko00001,ko00002,ko01000			iAF987.Gmet_2098,iYO844.BSU24090	Bacteria	1TRQU@1239,1ZC49@1386,4HBSK@91061,COG0280@1,COG0280@2	NA|NA|NA	C	phosphate butyryltransferase
lcl|NZ_LJAU01000002.1_cds_WP_094032254.1_556	326423.RBAM_022350	1.7e-207	728.4	Bacillus	buk		2.7.2.7	ko:K00929	ko00650,ko01100,map00650,map01100		R01688	RC00002,RC00043	ko00000,ko00001,ko01000				Bacteria	1TPKE@1239,1ZC7E@1386,4H9QV@91061,COG3426@1,COG3426@2	NA|NA|NA	C	Belongs to the acetokinase family
lcl|NZ_LJAU01000002.1_cds_WP_014418337.1_557	326423.RBAM_022340	3.1e-267	927.2	Bacillus	lpdA	GO:0000166,GO:0003674,GO:0003824,GO:0004148,GO:0005488,GO:0005515,GO:0005575,GO:0005576,GO:0005622,GO:0005623,GO:0005737,GO:0005829,GO:0005886,GO:0008150,GO:0008152,GO:0009987,GO:0015036,GO:0016020,GO:0016491,GO:0016651,GO:0016655,GO:0016667,GO:0016668,GO:0019725,GO:0019899,GO:0032991,GO:0035375,GO:0036094,GO:0040007,GO:0042592,GO:0043167,GO:0043168,GO:0044424,GO:0044444,GO:0044464,GO:0045254,GO:…	1.8.1.4	ko:K00382	ko00010,ko00020,ko00260,ko00280,ko00620,ko00630,ko00640,ko01100,ko01110,ko01120,ko01130,ko01200,map00010,map00020,map00260,map00280,map00620,map00630,map00640,map01100,map01110,map01120,map01130,map01200	M00009,M00011,M00036,M00307,M00532	R00209,R01221,R01698,R03815,R07618,R08549	RC00004,RC00022,RC00583,RC02742,RC02833,RC02834	br01601,ko00000,ko00001,ko00002,ko01000,ko04147				Bacteria	1TP1W@1239,1ZBCS@1386,4H9Z5@91061,COG1249@1,COG1249@2	NA|NA|NA	C	COG1249 Pyruvate 2-oxoglutarate dehydrogenase complex, dihydrolipoamide dehydrogenase (E3) component, and related enzymes
lcl|NZ_LJAU01000002.1_cds_WP_014418336.1_558	326423.RBAM_022330	1.5e-162	578.9	Bacillus	bfmBAA		1.2.4.4	ko:K00166	ko00280,ko00640,ko01100,ko01110,ko01130,map00280,map00640,map01100,map01110,map01130	M00036	R07599,R07600,R07601,R07602,R07603,R07604,R10996,R10997	RC00027,RC00627,RC02743,RC02883,RC02949,RC02953	br01601,ko00000,ko00001,ko00002,ko01000			iSB619.SA_RS07640	Bacteria	1TQDG@1239,1ZCCJ@1386,4HBEQ@91061,COG1071@1,COG1071@2	NA|NA|NA	C	COG1071 Pyruvate 2-oxoglutarate dehydrogenase complex, dehydrogenase (E1) component, eukaryotic type, alpha subunit
lcl|NZ_LJAU01000002.1_cds_WP_003153216.1_559	326423.RBAM_022320	7.9e-185	652.9	Bacillus	bfmBAB		1.2.4.1,1.2.4.4	ko:K00162,ko:K00167,ko:K21417	ko00010,ko00020,ko00280,ko00620,ko00640,ko01100,ko01110,ko01120,ko01130,ko01200,ko04066,ko04922,ko05230,map00010,map00020,map00280,map00620,map00640,map01100,map01110,map01120,map01130,map01200,map04066,map04922,map05230	M00036,M00307	R00014,R00209,R01699,R03270,R07599,R07600,R07601,R07602,R07603,R07604,R10996,R10997	RC00004,RC00027,RC00627,RC02742,RC02743,RC02744,RC02882,RC02883,RC02949,RC02953	br01601,ko00000,ko00001,ko00002,ko01000			iYO844.BSU24040	Bacteria	1TP3J@1239,1ZC0X@1386,4HAP6@91061,COG0022@1,COG0022@2	NA|NA|NA	C	COG0022 Pyruvate 2-oxoglutarate dehydrogenase complex, dehydrogenase (E1) component, eukaryotic type, beta subunit
lcl|NZ_LJAU01000002.1_cds_WP_053573212.1_560	326423.RBAM_022310	9.8e-204	716.1	Bacillus	bfmBB		2.3.1.168,2.3.1.61	ko:K00658,ko:K09699	ko00020,ko00280,ko00310,ko00640,ko01100,ko01110,ko01120,ko01130,ko01200,map00020,map00280,map00310,map00640,map01100,map01110,map01120,map01130,map01200	M00009,M00011,M00032,M00036	R02570,R02571,R02662,R03174,R04097,R08549,R10998	RC00004,RC02727,RC02833,RC02870	br01601,ko00000,ko00001,ko00002,ko01000				Bacteria	1TQSH@1239,1ZC6F@1386,4HBSU@91061,COG0508@1,COG0508@2	NA|NA|NA	C	Dihydrolipoamide acetyltransferase component of pyruvate dehydrogenase complex
lcl|NZ_LJAU01000002.1_cds_WP_003153250.1_581	326423.RBAM_022120	2.8e-193	681.0	Bacillus	namA	GO:0005575,GO:0005618,GO:0005623,GO:0030312,GO:0044464,GO:0071944	1.6.99.1	ko:K00354			R00282	RC00001	ko00000,ko01000				Bacteria	1TPM6@1239,1ZB4D@1386,4H9YM@91061,COG1902@1,COG1902@2	NA|NA|NA	C	Catalyzes the reduction of the double bond of an array of alpha,beta-unsaturated aldehydes and ketones. It also reduces the nitro group of nitroester and nitroaromatic compounds. It could have a role in detoxification processes
lcl|NZ_LJAU01000004.1_cds_WP_053573236.1_622	326423.RBAM_020020	6.1e-157	560.5	Bacillus	ypgR												Bacteria	1TRJT@1239,1ZB7F@1386,4HBFD@91061,COG1413@1,COG1413@2	NA|NA|NA	C	COG0694 Thioredoxin-like proteins and domains
lcl|NZ_LJAU01000005.1_cds_WP_007409471.1_690	326423.RBAM_020700	6.7e-147	526.6	Bacillus	qcrC			ko:K00412,ko:K03888	ko00190,ko01100,ko02020,ko04260,ko04714,ko04932,ko05010,ko05012,ko05016,map00190,map01100,map02020,map04260,map04714,map04932,map05010,map05012,map05016	M00151,M00152			ko00000,ko00001,ko00002,ko03029				Bacteria	1TRS8@1239,1ZCZW@1386,4H9XH@91061,COG1290@1,COG1290@2,COG2010@1,COG2010@2	NA|NA|NA	C	Menaquinol-cytochrome c reductase cytochrome b c subunit
lcl|NZ_LJAU01000005.1_cds_WP_003153485.1_691	326423.RBAM_020710	1.1e-126	459.1	Bacillus	petB	GO:0005575,GO:0005622,GO:0005623,GO:0005886,GO:0005887,GO:0008150,GO:0009512,GO:0009579,GO:0016020,GO:0016021,GO:0031224,GO:0031226,GO:0032991,GO:0034357,GO:0040007,GO:0042651,GO:0044424,GO:0044425,GO:0044436,GO:0044459,GO:0044464,GO:0070069,GO:0071944		ko:K00412,ko:K02635,ko:K02637,ko:K03887,ko:K03891,ko:K15879	ko00190,ko00195,ko01100,ko02020,ko04260,ko04714,ko04932,ko05010,ko05012,ko05016,map00190,map00195,map01100,map02020,map04260,map04714,map04932,map05010,map05012,map05016	M00151,M00152,M00162			ko00000,ko00001,ko00002,ko00194,ko03029				Bacteria	1TP6M@1239,1ZB3U@1386,4H9XV@91061,COG1290@1,COG1290@2	NA|NA|NA	C	COG1290 Cytochrome b subunit of the bc complex
lcl|NZ_LJAU01000005.1_cds_WP_003153484.1_692	326423.RBAM_020720	1.6e-96	358.6	Bacillus	qcrA			ko:K03886	ko00190,ko01100,map00190,map01100	M00151			ko00000,ko00001,ko00002,ko01000				Bacteria	1TQUH@1239,1ZFNX@1386,4HBX1@91061,COG0723@1,COG0723@2	NA|NA|NA	C	Menaquinol-cytochrome c reductase
lcl|NZ_LJAU01000005.1_cds_WP_053573270.1_724	326423.RBAM_021020	5.5e-184	650.2	Bacillus	fni	GO:0003674,GO:0003824,GO:0004452,GO:0006629,GO:0006720,GO:0008150,GO:0008152,GO:0008299,GO:0008610,GO:0009058,GO:0009987,GO:0016853,GO:0016860,GO:0016863,GO:0044237,GO:0044238,GO:0044249,GO:0044255,GO:0071704,GO:1901576	1.1.1.88,5.3.3.2	ko:K00054,ko:K01823	ko00900,ko01100,ko01110,ko01130,map00900,map01100,map01110,map01130	M00095,M00096,M00364,M00365,M00366,M00367	R01123,R02081	RC00004,RC00455,RC00644	ko00000,ko00001,ko00002,ko01000				Bacteria	1TQZ3@1239,1ZCXC@1386,4HAMV@91061,COG1304@1,COG1304@2	NA|NA|NA	C	Involved in the biosynthesis of isoprenoids. Catalyzes the 1,3-allylic rearrangement of the homoallylic substrate isopentenyl (IPP) to its allylic isomer, dimethylallyl diphosphate (DMAPP)
lcl|NZ_LJAU01000005.1_cds_WP_003153403.1_741	326423.RBAM_021190	6e-41	172.9	Bacillus	fer	GO:0003674,GO:0003824,GO:0005488,GO:0006091,GO:0008150,GO:0008152,GO:0009055,GO:0009987,GO:0016491,GO:0022900,GO:0044237,GO:0048037,GO:0051536,GO:0051539,GO:0051540,GO:0055114		ko:K05337					ko00000				Bacteria	1VAC2@1239,1ZHTS@1386,4HKG7@91061,COG1141@1,COG1141@2	NA|NA|NA	C	Ferredoxin
lcl|NZ_LJAU01000005.1_cds_WP_039254631.1_790	326423.RBAM_021680	3.8e-243	847.0	Bacillus	mleA		1.1.1.38	ko:K00027	ko00620,ko01200,ko02020,map00620,map01200,map02020		R00214	RC00105	ko00000,ko00001,ko01000				Bacteria	1UYHB@1239,1ZDC7@1386,4HDRG@91061,COG0281@1,COG0281@2	NA|NA|NA	C	malic enzyme
lcl|NZ_LJAU01000005.1_cds_WP_039254630.1_791	326423.RBAM_021690	1.8e-243	848.2	Bacillus	mleN	GO:0005575,GO:0005623,GO:0005886,GO:0016020,GO:0044464,GO:0071944		ko:K03315					ko00000,ko02000	2.A.35			Bacteria	1TQ3B@1239,1ZBQN@1386,4HA18@91061,COG1757@1,COG1757@2	NA|NA|NA	C	Na H antiporter
lcl|NZ_LJAU01000005.1_cds_WP_053573276.1_798	326423.RBAM_021750	1.2e-166	592.4	Bacillus	yqkF												Bacteria	1TTT8@1239,1ZBYV@1386,4H9XM@91061,COG0667@1,COG0667@2	NA|NA|NA	C	oxidoreductases (related to aryl-alcohol dehydrogenases)
lcl|NZ_LJAU01000005.1_cds_WP_015417767.1_819	326423.RBAM_021960	1.4e-220	771.9	Bacillus	eryK	GO:0000166,GO:0003674,GO:0003824,GO:0004497,GO:0005488,GO:0008150,GO:0008152,GO:0009058,GO:0009987,GO:0016491,GO:0016705,GO:0016709,GO:0016999,GO:0017000,GO:0017144,GO:0018130,GO:0019748,GO:0020037,GO:0030638,GO:0030639,GO:0033067,GO:0033068,GO:0036094,GO:0044237,GO:0044249,GO:0044550,GO:0046483,GO:0046906,GO:0048037,GO:0050661,GO:0050662,GO:0055114,GO:0071704,GO:0097159,GO:1901265,GO:1901334,GO:…	1.14.13.154	ko:K14370	ko00522,ko01052,ko01130,map00522,map01052,map01130	M00774	R05521,R05522	RC01892	ko00000,ko00001,ko00002,ko00199,ko01000,ko01008				Bacteria	1TPWZ@1239,1ZC1Y@1386,4HAGS@91061,COG2124@1,COG2124@2	NA|NA|NA	C	Cytochrome P450
lcl|NZ_LJAU01000005.1_cds_WP_053573278.1_820	326423.RBAM_021970	0.0	4090.8	Bacillus	pks13		1.6.5.5	ko:K00344,ko:K12437,ko:K12443,ko:K13612,ko:K13614,ko:K13615,ko:K15679					ko00000,ko01000,ko01004,ko01008				Bacteria	1TPGA@1239,1ZDYJ@1386,4HBKZ@91061,COG0604@1,COG0604@2,COG2227@1,COG2227@2,COG3319@1,COG3319@2,COG3321@1,COG3321@2	NA|NA|NA	C	COG0604 NADPH quinone reductase and related Zn-dependent oxidoreductases
lcl|NZ_LJAU01000007.1_cds_WP_031379019.1_875	326423.RBAM_019310	2.9e-105	387.9	Bacillus	yodC			ko:K15976					ko00000,ko01000				Bacteria	1UXYI@1239,1ZQ88@1386,4HBMN@91061,COG0778@1,COG0778@2	NA|NA|NA	C	nitroreductase
lcl|NZ_LJAU01000007.1_cds_WP_053573303.1_893	326423.RBAM_019130	0.0	1884.4	Bacillus	sucA	GO:0000287,GO:0003674,GO:0003824,GO:0004591,GO:0005488,GO:0005515,GO:0005575,GO:0005618,GO:0005622,GO:0005623,GO:0005737,GO:0005829,GO:0005886,GO:0006082,GO:0006091,GO:0006099,GO:0006101,GO:0006103,GO:0008150,GO:0008152,GO:0008683,GO:0009055,GO:0009060,GO:0009987,GO:0015980,GO:0016020,GO:0016491,GO:0016624,GO:0016740,GO:0016744,GO:0016829,GO:0016830,GO:0016831,GO:0016903,GO:0016999,GO:0017144,GO:…	1.2.4.2,4.1.1.71	ko:K00164,ko:K01616	ko00020,ko00310,ko00380,ko01100,ko01110,ko01120,ko01130,ko01200,map00020,map00310,map00380,map01100,map01110,map01120,map01130,map01200	M00009,M00011,M00032	R00621,R01933,R01940,R03316,R08549	RC00004,RC00027,RC00627,RC02743,RC02833,RC02883	br01601,ko00000,ko00001,ko00002,ko01000			iNJ661.Rv1248c,iSSON_1240.SSON_0677,iYL1228.KPN_00732	Bacteria	1TRDW@1239,1ZAX3@1386,4HAUI@91061,COG0567@1,COG0567@2	NA|NA|NA	C	The 2-oxoglutarate dehydrogenase complex catalyzes the overall conversion of 2-oxoglutarate to succinyl-CoA and CO(2). It contains multiple copies of three enzymatic components 2- oxoglutarate dehydrogenase (E1), dihydrolipoamide succinyltransferase (E2) and lipoamide dehydrogenase (E3)
lcl|NZ_LJAU01000007.1_cds_WP_021493911.1_894	326423.RBAM_019120	4.7e-182	644.0	Bacillus	sucB	GO:0003674,GO:0003824,GO:0004149,GO:0005488,GO:0005504,GO:0005575,GO:0005622,GO:0005623,GO:0005737,GO:0005829,GO:0006082,GO:0006091,GO:0006099,GO:0006101,GO:0008150,GO:0008152,GO:0008289,GO:0009060,GO:0009987,GO:0015980,GO:0016417,GO:0016740,GO:0016746,GO:0016747,GO:0016748,GO:0016751,GO:0016999,GO:0017144,GO:0019752,GO:0031405,GO:0031406,GO:0032991,GO:0033293,GO:0036094,GO:0043167,GO:0043168,GO:…	2.3.1.61	ko:K00658	ko00020,ko00310,ko01100,ko01110,ko01120,ko01130,ko01200,map00020,map00310,map01100,map01110,map01120,map01130,map01200	M00009,M00011,M00032	R02570,R02571,R08549	RC00004,RC02727,RC02833	br01601,ko00000,ko00001,ko00002,ko01000			iAF987.Gmet_2766,iAPECO1_1312.APECO1_1352,iECED1_1282.ECED1_0696,iECOK1_1307.ECOK1_0726,iECS88_1305.ECS88_0752,iLF82_1304.LF82_2196,iNRG857_1313.NRG857_03235,iUMN146_1321.UM146_13990,iUTI89_1310.UTI89_C0722	Bacteria	1TP3C@1239,1ZBCB@1386,4HBVM@91061,COG0508@1,COG0508@2	NA|NA|NA	C	The 2-oxoglutarate dehydrogenase complex catalyzes the overall conversion of 2-oxoglutarate to succinyl-CoA and CO(2)
lcl|NZ_LJAU01000007.1_cds_WP_015417626.1_900	326423.RBAM_019060	6.4e-287	992.6	Bacillus	dhaS		1.2.1.3,1.2.1.39	ko:K00128,ko:K00146	ko00010,ko00053,ko00071,ko00280,ko00310,ko00330,ko00340,ko00360,ko00380,ko00410,ko00561,ko00620,ko00625,ko00643,ko00903,ko00981,ko01100,ko01110,ko01120,ko01130,map00010,map00053,map00071,map00280,map00310,map00330,map00340,map00360,map00380,map00410,map00561,map00620,map00625,map00643,map00903,map00981,map01100,map01110,map01120,map01130	M00135	R00264,R00631,R00710,R00904,R01752,R01986,R02536,R02549,R02678,R02940,R02957,R03283,R03869,R04065,R04506,R04903,R05050,R05237,R05238,R05286,R06366,R08146	RC00047,RC00071,RC00080,RC00186,RC00218,RC00242,RC00816,RC01500	ko00000,ko00001,ko00002,ko01000				Bacteria	1TP4S@1239,1ZAY9@1386,4H9MF@91061,COG1012@1,COG1012@2	NA|NA|NA	C	Belongs to the aldehyde dehydrogenase family
lcl|NZ_LJAU01000009.1_cds_WP_053573315.1_932	326423.RBAM_018770	0.0	1379.0	Bacillus	yoaE												Bacteria	1TPZG@1239,1ZAU8@1386,4HBA3@91061,COG0243@1,COG0243@2	NA|NA|NA	C	belongs to the prokaryotic molybdopterin-containing oxidoreductase family
lcl|NZ_LJAU01000009.1_cds_WP_053573322.1_945	326423.RBAM_018590	3.2e-186	657.5	Bacillus	yogA			ko:K13955					ko00000				Bacteria	1TRRF@1239,1ZC7U@1386,4HBSF@91061,COG0604@1,COG0604@2	NA|NA|NA	C	COG0604 NADPH quinone reductase and related Zn-dependent oxidoreductases
lcl|NZ_LJAU01000017.1_cds_WP_053573339.1_987	326423.RBAM_018240	3.1e-223	780.8	Bacillus	bioI	GO:0006082,GO:0006732,GO:0006766,GO:0006767,GO:0006768,GO:0006790,GO:0006807,GO:0008150,GO:0008152,GO:0009058,GO:0009102,GO:0009108,GO:0009110,GO:0009987,GO:0016053,GO:0017144,GO:0018130,GO:0019752,GO:0032787,GO:0034641,GO:0042364,GO:0043436,GO:0043603,GO:0043604,GO:0044237,GO:0044249,GO:0044271,GO:0044272,GO:0044281,GO:0044283,GO:0046394,GO:0046483,GO:0051186,GO:0051188,GO:0071704,GO:0072330,GO:…	1.14.14.46	ko:K16593	ko00780,ko01100,map00780,map01100	M00573	R10123		ko00000,ko00001,ko00002,ko00199,ko01000				Bacteria	1TPWZ@1239,1ZC1Y@1386,4HAGS@91061,COG2124@1,COG2124@2	NA|NA|NA	C	Cytochrome P450
lcl|NZ_LJAU01000017.1_cds_WP_053573358.1_1028	326423.RBAM_017800	0.0	1814.7	Bacillus	acnA	GO:0003674,GO:0003676,GO:0003723,GO:0003729,GO:0003730,GO:0003824,GO:0003994,GO:0005488,GO:0006082,GO:0006091,GO:0006099,GO:0006101,GO:0006629,GO:0006631,GO:0008150,GO:0008152,GO:0009060,GO:0009987,GO:0015980,GO:0016829,GO:0016835,GO:0016836,GO:0016999,GO:0017144,GO:0019541,GO:0019679,GO:0019752,GO:0032787,GO:0043436,GO:0043937,GO:0044237,GO:0044238,GO:0044255,GO:0044281,GO:0045333,GO:0046459,GO:…	4.2.1.3	ko:K01681	ko00020,ko00630,ko00720,ko01100,ko01110,ko01120,ko01130,ko01200,ko01210,ko01230,map00020,map00630,map00720,map01100,map01110,map01120,map01130,map01200,map01210,map01230	M00009,M00010,M00012,M00173,M00740	R01324,R01325,R01900	RC00497,RC00498,RC00618	br01601,ko00000,ko00001,ko00002,ko01000			iSB619.SA_RS06730	Bacteria	1VTMM@1239,1ZART@1386,4HB5N@91061,COG1048@1,COG1048@2	NA|NA|NA	C	Catalyzes the isomerization of citrate to isocitrate via cis-aconitate
lcl|NZ_LJAU01000017.1_cds_WP_039251409.1_1054	326423.RBAM_017530	1e-201	709.1	Bacillus													Bacteria	1TRBN@1239,1ZB5H@1386,4HBYT@91061,COG2141@1,COG2141@2	NA|NA|NA	C	COG2141 Coenzyme F420-dependent N5,N10-methylene tetrahydromethanopterin reductase and related flavin-dependent oxidoreductases
lcl|NZ_LJAU01000017.1_cds_WP_032871559.1_1061	326423.RBAM_017440	1.9e-186	658.3	Bacillus	adhP	GO:0003674,GO:0003824,GO:0004022,GO:0005488,GO:0006081,GO:0006117,GO:0006950,GO:0006974,GO:0008150,GO:0008152,GO:0008270,GO:0009056,GO:0009636,GO:0009987,GO:0010033,GO:0016491,GO:0016614,GO:0016616,GO:0033554,GO:0042221,GO:0042493,GO:0043167,GO:0043169,GO:0044237,GO:0044248,GO:0045471,GO:0046185,GO:0046187,GO:0046677,GO:0046872,GO:0046914,GO:0050896,GO:0051716,GO:0055114,GO:0071704,GO:0097305,GO:…	1.1.1.1	ko:K00001,ko:K13953	ko00010,ko00071,ko00350,ko00625,ko00626,ko00830,ko00980,ko00982,ko01100,ko01110,ko01120,ko01130,ko01220,map00010,map00071,map00350,map00625,map00626,map00830,map00980,map00982,map01100,map01110,map01120,map01130,map01220		R00623,R00754,R02124,R04805,R04880,R05233,R05234,R06917,R06927,R07105,R08281,R08306,R08310	RC00050,RC00087,RC00088,RC00099,RC00116,RC00649,RC01734,RC02273	ko00000,ko00001,ko01000			iECP_1309.ECP_1480	Bacteria	1TP5B@1239,1ZB8Z@1386,4HA9Z@91061,COG1064@1,COG1064@2	NA|NA|NA	C	alcohol dehydrogenase
lcl|NZ_LJAU01000018.1_cds_WP_025284659.1_1168	326423.RBAM_013920	2.3e-89	334.7	Bacilli	fld			ko:K03839					ko00000				Bacteria	1V7AG@1239,4HMJF@91061,COG0716@1,COG0716@2	NA|NA|NA	C	Flavodoxin
lcl|NZ_LJAU01000018.1_cds_WP_033574618.1_1170	326423.RBAM_013940	3.9e-78	297.4	Bacillus	fld			ko:K03839					ko00000				Bacteria	1V7AG@1239,1ZGS6@1386,4HMJF@91061,COG0716@1,COG0716@2	NA|NA|NA	C	Flavodoxin
lcl|NZ_LJAU01000018.1_cds_WP_003154530.1_1218	326423.RBAM_014420	3.9e-204	717.2	Bacillus	pdhA		1.2.4.1,1.2.4.4	ko:K00161,ko:K00166	ko00010,ko00020,ko00280,ko00620,ko00640,ko01100,ko01110,ko01120,ko01130,ko01200,ko04066,ko04922,ko05230,map00010,map00020,map00280,map00620,map00640,map01100,map01110,map01120,map01130,map01200,map04066,map04922,map05230	M00036,M00307	R00014,R00209,R01699,R03270,R07599,R07600,R07601,R07602,R07603,R07604,R10996,R10997	RC00004,RC00027,RC00627,RC02742,RC02743,RC02744,RC02882,RC02883,RC02949,RC02953	br01601,ko00000,ko00001,ko00002,ko01000				Bacteria	1TQDG@1239,1ZBE0@1386,4H9PQ@91061,COG1071@1,COG1071@2	NA|NA|NA	C	COG1071 Pyruvate 2-oxoglutarate dehydrogenase complex, dehydrogenase (E1) component, eukaryotic type, alpha subunit
lcl|NZ_LJAU01000018.1_cds_WP_003154528.1_1219	326423.RBAM_014430	1.9e-178	631.7	Bacillus	pdhB	GO:0003674,GO:0005488,GO:0005515,GO:0005575,GO:0005618,GO:0005623,GO:0005886,GO:0016020,GO:0030312,GO:0044464,GO:0071944,GO:0140030,GO:0140032	1.2.4.1,1.2.4.4	ko:K00162,ko:K00167,ko:K21417	ko00010,ko00020,ko00280,ko00620,ko00640,ko01100,ko01110,ko01120,ko01130,ko01200,ko04066,ko04922,ko05230,map00010,map00020,map00280,map00620,map00640,map01100,map01110,map01120,map01130,map01200,map04066,map04922,map05230	M00036,M00307	R00014,R00209,R01699,R03270,R07599,R07600,R07601,R07602,R07603,R07604,R10996,R10997	RC00004,RC00027,RC00627,RC02742,RC02743,RC02744,RC02882,RC02883,RC02949,RC02953	br01601,ko00000,ko00001,ko00002,ko01000			iNJ661.Rv2496c,iSB619.SA_RS05355,iYO844.BSU14590	Bacteria	1TP3J@1239,1ZBJ1@1386,4HA4H@91061,COG0022@1,COG0022@2	NA|NA|NA	C	COG0022 Pyruvate 2-oxoglutarate dehydrogenase complex, dehydrogenase (E1) component, eukaryotic type, beta subunit
lcl|NZ_LJAU01000018.1_cds_WP_012117474.1_1220	326423.RBAM_014440	5.8e-231	806.6	Bacillus	pdhC		2.3.1.12	ko:K00627	ko00010,ko00020,ko00620,ko01100,ko01110,ko01120,ko01130,ko01200,map00010,map00020,map00620,map01100,map01110,map01120,map01130,map01200	M00307	R00209,R02569	RC00004,RC02742,RC02857	br01601,ko00000,ko00001,ko00002,ko01000				Bacteria	1TR5N@1239,1ZAQR@1386,4HA7A@91061,COG0508@1,COG0508@2	NA|NA|NA	C	Dihydrolipoamide acetyltransferase component of pyruvate dehydrogenase complex
lcl|NZ_LJAU01000018.1_cds_WP_007409663.1_1221	326423.RBAM_014450	8.5e-241	839.3	Bacillus	lpdA	GO:0000166,GO:0001505,GO:0003674,GO:0003824,GO:0004148,GO:0005488,GO:0005515,GO:0005575,GO:0005622,GO:0005623,GO:0005634,GO:0005654,GO:0005737,GO:0005739,GO:0005759,GO:0005829,GO:0006082,GO:0006084,GO:0006085,GO:0006086,GO:0006090,GO:0006103,GO:0006139,GO:0006163,GO:0006164,GO:0006464,GO:0006520,GO:0006544,GO:0006546,GO:0006637,GO:0006725,GO:0006732,GO:0006733,GO:0006753,GO:0006790,GO:0006793,GO:…	1.8.1.4	ko:K00382	ko00010,ko00020,ko00260,ko00280,ko00620,ko00630,ko00640,ko01100,ko01110,ko01120,ko01130,ko01200,map00010,map00020,map00260,map00280,map00620,map00630,map00640,map01100,map01110,map01120,map01130,map01200	M00009,M00011,M00036,M00307,M00532	R00209,R01221,R01698,R03815,R07618,R08549	RC00004,RC00022,RC00583,RC02742,RC02833,RC02834	br01601,ko00000,ko00001,ko00002,ko01000,ko04147			iAPECO1_1312.APECO1_1869,iEcolC_1368.EcolC_3543,iPC815.YPO3417,iSFV_1184.SFV_0107,iUMN146_1321.UM146_23385	Bacteria	1TP1W@1239,1ZCJR@1386,4HB3K@91061,COG1249@1,COG1249@2	NA|NA|NA	C	COG1249 Pyruvate 2-oxoglutarate dehydrogenase complex, dihydrolipoamide dehydrogenase (E3) component, and related enzymes
lcl|NZ_LJAU01000018.1_cds_WP_053573409.1_1245	326423.RBAM_014720	0.0	2277.3	Bacillus	pyc	GO:0003674,GO:0003824,GO:0004075,GO:0005575,GO:0005622,GO:0005623,GO:0005737,GO:0005829,GO:0006082,GO:0006629,GO:0006631,GO:0006633,GO:0008150,GO:0008152,GO:0008610,GO:0009058,GO:0009889,GO:0009890,GO:0009892,GO:0009987,GO:0010565,GO:0016053,GO:0016874,GO:0016879,GO:0019216,GO:0019217,GO:0019222,GO:0019752,GO:0031323,GO:0031324,GO:0031326,GO:0031327,GO:0032787,GO:0042304,GO:0043436,GO:0044237,GO:…	6.4.1.1	ko:K01958	ko00020,ko00620,ko00720,ko01100,ko01120,ko01200,ko01230,map00020,map00620,map00720,map01100,map01120,map01200,map01230	M00173	R00344	RC00040,RC00367	ko00000,ko00001,ko00002,ko01000				Bacteria	1UHP9@1239,1ZC4R@1386,4IS56@91061,COG1038@1,COG1038@2	NA|NA|NA	C	Catalyzes a 2-step reaction, involving the ATP-dependent carboxylation of the covalently attached biotin in the first step and the transfer of the carboxyl group to pyruvate in the second
lcl|NZ_LJAU01000018.1_cds_WP_003154484.1_1248	326423.RBAM_014750	2.3e-190	671.4	Bacillus	ctaC	GO:0005575,GO:0005623,GO:0005886,GO:0006091,GO:0006119,GO:0006139,GO:0006163,GO:0006725,GO:0006753,GO:0006793,GO:0006796,GO:0006807,GO:0008150,GO:0008152,GO:0009117,GO:0009123,GO:0009126,GO:0009141,GO:0009144,GO:0009150,GO:0009161,GO:0009167,GO:0009199,GO:0009205,GO:0009259,GO:0009987,GO:0015980,GO:0016020,GO:0016310,GO:0017144,GO:0019637,GO:0019693,GO:0022900,GO:0022904,GO:0034641,GO:0042773,GO:…	1.9.3.1	ko:K02275,ko:K17223	ko00190,ko00920,ko01100,ko01120,map00190,map00920,map01100,map01120	M00155,M00595	R00081,R10151	RC00016,RC03151,RC03152	ko00000,ko00001,ko00002,ko01000	3.D.4.2,3.D.4.4,3.D.4.6			Bacteria	1TRC3@1239,1ZAP8@1386,4HADQ@91061,COG1622@1,COG1622@2,COG2010@1,COG2010@2	NA|NA|NA	C	Subunits I and II form the functional core of the enzyme complex. Electrons originating in cytochrome c are transferred via heme a and Cu(A) to the binuclear center formed by heme a3 and Cu(B)
lcl|NZ_LJAU01000018.1_cds_WP_007611227.1_1249	326423.RBAM_014760	0.0	1247.6	Bacillus	ctaD	GO:0003674,GO:0003824,GO:0005575,GO:0005623,GO:0005886,GO:0005887,GO:0006091,GO:0006810,GO:0006811,GO:0006812,GO:0008150,GO:0008152,GO:0009060,GO:0009486,GO:0009987,GO:0015002,GO:0015672,GO:0015980,GO:0015988,GO:0015990,GO:0016020,GO:0016021,GO:0016491,GO:0022900,GO:0022904,GO:0031224,GO:0031226,GO:0034220,GO:0044237,GO:0044425,GO:0044459,GO:0044464,GO:0045333,GO:0051179,GO:0051234,GO:0055085,GO:…	1.10.3.12,1.9.3.1	ko:K02274,ko:K02827	ko00190,ko01100,map00190,map01100	M00155,M00416	R00081,R09492	RC00016,RC00819	ko00000,ko00001,ko00002,ko01000	3.D.4.1,3.D.4.2,3.D.4.3,3.D.4.4,3.D.4.6			Bacteria	1TP2U@1239,1ZBD5@1386,4HA4X@91061,COG0843@1,COG0843@2	NA|NA|NA	C	Cytochrome c oxidase is the component of the respiratory chain that catalyzes the reduction of oxygen to water. Subunits 1- 3 form the functional core of the enzyme complex. CO I is the catalytic subunit of the enzyme. Electrons originating in cytochrome c are transferred via the copper A center of subunit 2 and heme A of subunit 1 to the bimetallic center formed by heme A3 and copper B
lcl|NZ_LJAU01000018.1_cds_WP_003154482.1_1250	326423.RBAM_014770	4e-110	404.1	Bacillus	cyoC	GO:0005575,GO:0005623,GO:0005886,GO:0016020,GO:0044464,GO:0071944	1.10.3.12,1.9.3.1	ko:K02276,ko:K02299,ko:K02828	ko00190,ko01100,map00190,map01100	M00155,M00416,M00417	R00081,R09492	RC00016,RC00819	ko00000,ko00001,ko00002,ko01000	3.D.4.4,3.D.4.5,3.D.4.6			Bacteria	1TQJ1@1239,1ZBVD@1386,4HAHK@91061,COG1845@1,COG1845@2	NA|NA|NA	C	COG1845 Heme copper-type cytochrome quinol oxidase, subunit 3
lcl|NZ_LJAU01000018.1_cds_WP_007409686.1_1251	326423.RBAM_014780	4.6e-52	210.3	Bacillus	ctaF	GO:0005575,GO:0005623,GO:0005886,GO:0016020,GO:0044464,GO:0071944	1.10.3.12,1.9.3.1	ko:K02277,ko:K02829	ko00190,ko01100,map00190,map01100	M00155,M00416	R09492	RC00819	ko00000,ko00001,ko00002,ko01000	3.D.4.4		iYO844.BSU14920	Bacteria	1V855@1239,1ZH0W@1386,4HJV7@91061,COG3125@1,COG3125@2	NA|NA|NA	C	COG3125 Heme copper-type cytochrome quinol oxidase, subunit 4
lcl|NZ_LJAU01000018.1_cds_WP_015417438.1_1309	326423.RBAM_015360	2.5e-141	508.1	Bacillus	pyrK	GO:0003674,GO:0003824,GO:0004152,GO:0005575,GO:0005622,GO:0005623,GO:0005737,GO:0006139,GO:0006220,GO:0006221,GO:0006725,GO:0006753,GO:0006793,GO:0006796,GO:0006807,GO:0008150,GO:0008152,GO:0009058,GO:0009117,GO:0009165,GO:0009218,GO:0009220,GO:0009259,GO:0009260,GO:0009987,GO:0016491,GO:0016627,GO:0016635,GO:0016645,GO:0016646,GO:0018130,GO:0019438,GO:0019637,GO:0019693,GO:0034641,GO:0034654,GO:…		ko:K02823	ko00240,ko01100,map00240,map01100				ko00000,ko00001			iYO844.BSU15530	Bacteria	1TQ5D@1239,1ZBJI@1386,4HAU4@91061,COG0543@1,COG0543@2	NA|NA|NA	C	Responsible for channeling the electrons from the oxidation of dihydroorotate from the FMN redox center in the PyrD type B subunit to the ultimate electron acceptor NAD( )
lcl|NZ_LJAU01000018.1_cds_WP_003154283.1_1365	326423.RBAM_015920	1.2e-211	742.3	Bacillus	sucC	GO:0003674,GO:0003824,GO:0004774,GO:0004775,GO:0006082,GO:0006091,GO:0006099,GO:0006101,GO:0008150,GO:0008152,GO:0009060,GO:0009987,GO:0015980,GO:0016874,GO:0016877,GO:0016878,GO:0016999,GO:0017144,GO:0019752,GO:0043436,GO:0044237,GO:0044238,GO:0044281,GO:0045333,GO:0055114,GO:0071704,GO:0072350	6.2.1.5	ko:K01903	ko00020,ko00640,ko00660,ko00720,ko01100,ko01110,ko01120,ko01130,ko01200,map00020,map00640,map00660,map00720,map01100,map01110,map01120,map01130,map01200	M00009,M00011,M00173,M00374,M00620	R00405,R02404	RC00004,RC00014	ko00000,ko00001,ko00002,ko01000			iAF987.Gmet_2261,iYO844.BSU16090	Bacteria	1TQG4@1239,1ZB9P@1386,4HA3W@91061,COG0045@1,COG0045@2	NA|NA|NA	C	Succinyl-CoA synthetase functions in the citric acid cycle (TCA), coupling the hydrolysis of succinyl-CoA to the synthesis of either ATP or GTP and thus represents the only step of substrate-level phosphorylation in the TCA. The beta subunit provides nucleotide specificity of the enzyme and binds the substrate succinate, while the binding sites for coenzyme A and phosphate are found in the alpha …
lcl|NZ_LJAU01000018.1_cds_WP_003154281.1_1366	326423.RBAM_015930	1.8e-167	595.1	Bacillus	sucD	GO:0003674,GO:0003824,GO:0004774,GO:0004776,GO:0005575,GO:0005622,GO:0005623,GO:0005737,GO:0005739,GO:0005759,GO:0016874,GO:0016877,GO:0016878,GO:0031974,GO:0043226,GO:0043227,GO:0043229,GO:0043231,GO:0043233,GO:0044422,GO:0044424,GO:0044429,GO:0044444,GO:0044446,GO:0044464,GO:0070013	6.2.1.5	ko:K01902	ko00020,ko00640,ko00660,ko00720,ko01100,ko01110,ko01120,ko01130,ko01200,map00020,map00640,map00660,map00720,map01100,map01110,map01120,map01130,map01200	M00009,M00011,M00173,M00374,M00620	R00405,R02404	RC00004,RC00014	ko00000,ko00001,ko00002,ko01000			iYO844.BSU16100	Bacteria	1TPIT@1239,1ZCHE@1386,4HA2J@91061,COG0074@1,COG0074@2	NA|NA|NA	C	Succinyl-CoA synthetase functions in the citric acid cycle (TCA), coupling the hydrolysis of succinyl-CoA to the synthesis of either ATP or GTP and thus represents the only step of substrate-level phosphorylation in the TCA. The alpha subunit of the enzyme binds the substrates coenzyme A and phosphate, while succinate binding and nucleotide specificity is provided by the beta subunit
lcl|NZ_LJAU01000018.1_cds_WP_039251466.1_1456	326423.RBAM_016830	3.6e-196	690.6	Bacillus	tdh		1.1.1.103	ko:K00060	ko00260,map00260		R01465	RC00525	ko00000,ko00001,ko01000				Bacteria	1TS6I@1239,1ZPZV@1386,4HD08@91061,COG1063@1,COG1063@2	NA|NA|NA	C	Catalyzes the NAD( )-dependent oxidation of L-threonine to 2-amino-3-ketobutyrate
lcl|NZ_LJAU01000018.1_cds_WP_039254928.1_1481	326423.RBAM_017030	3.4e-230	803.9	Bacillus	cypA			ko:K15468					ko00000,ko01008				Bacteria	1TPWZ@1239,1ZC1Y@1386,4HAGS@91061,COG2124@1,COG2124@2	NA|NA|NA	C	Cytochrome P450
lcl|NZ_LJAU01000019.1_cds_WP_053573475.1_1537	326423.RBAM_012270	0.0	2023.4	Bacillus	yjgC	GO:0003674,GO:0003824,GO:0003954,GO:0005488,GO:0008150,GO:0008152,GO:0016491,GO:0016651,GO:0048037,GO:0051536,GO:0051540,GO:0055114	1.17.1.10,1.17.1.9	ko:K00123,ko:K05299	ko00630,ko00680,ko00720,ko01100,ko01120,ko01200,map00630,map00680,map00720,map01100,map01120,map01200	M00377	R00134,R00519	RC02796	ko00000,ko00001,ko00002,ko01000				Bacteria	1UHTX@1239,1ZRCN@1386,4IPM7@91061,COG3383@1,COG3383@2	NA|NA|NA	C	formate dehydrogenase, alpha subunit
lcl|NZ_LJAU01000019.1_cds_WP_015417264.1_1539	326423.RBAM_012290	1.2e-227	795.4	Bacillus	yjiB	GO:0000166,GO:0003674,GO:0003824,GO:0004497,GO:0005488,GO:0006066,GO:0006629,GO:0006706,GO:0006707,GO:0008150,GO:0008152,GO:0008202,GO:0008203,GO:0008395,GO:0009056,GO:0009058,GO:0009987,GO:0016042,GO:0016125,GO:0016127,GO:0016491,GO:0016705,GO:0016709,GO:0016999,GO:0017000,GO:0017144,GO:0018130,GO:0019748,GO:0020037,GO:0030638,GO:0030639,GO:0033067,GO:0033068,GO:0036094,GO:0036199,GO:0044237,GO:…	1.14.13.154,1.14.15.8	ko:K14370,ko:K21113,ko:K21114	ko00522,ko01052,ko01130,map00522,map01052,map01130	M00774	R05521,R05522	RC01892	ko00000,ko00001,ko00002,ko00199,ko01000,ko01008				Bacteria	1TPWZ@1239,1ZC1Y@1386,4HAGS@91061,COG2124@1,COG2124@2	NA|NA|NA	C	Cytochrome P450
lcl|NZ_LJAU01000019.1_cds_WP_012117352.1_1548	326423.RBAM_012370	4.5e-219	766.9	Bacillus	yjlD		1.6.99.3	ko:K03885	ko00190,map00190				ko00000,ko00001,ko01000			iYO844.BSU12290	Bacteria	1TR6X@1239,1ZAV9@1386,4HA14@91061,COG1252@1,COG1252@2	NA|NA|NA	C	NADH dehydrogenase
lcl|NZ_LJAU01000022.1_cds_1648	326423.RBAM_009040	2.4e-95	356.3	Bacillus													Bacteria	1TP8A@1239,1ZCTW@1386,4HB2I@91061,COG1757@1,COG1757@2	NA|NA|NA	C	Na+/H+ antiporter family
lcl|NZ_LJAU01000022.1_cds_WP_053573571.1_1651	326423.RBAM_009070	7.6e-263	912.5	Bacillus	ygaK												Bacteria	1U53V@1239,1ZD2F@1386,4HDF7@91061,COG0277@1,COG0277@2	NA|NA|NA	C	Berberine and berberine like
lcl|NZ_LJAU01000022.1_cds_WP_015417089.1_1663	326423.RBAM_009140	1.9e-214	751.5	Bacillus	ssuD		1.14.14.5	ko:K04091	ko00920,map00920		R07210,R10206	RC01779,RC02556	ko00000,ko00001,ko01000				Bacteria	1TW8W@1239,1ZCMH@1386,4HB95@91061,COG2141@1,COG2141@2	NA|NA|NA	C	Catalyzes the desulfonation of aliphatic sulfonates
lcl|NZ_LJAU01000022.1_cds_WP_015417093.1_1668	326423.RBAM_009190	9.2e-225	785.8	Bacillus	queG	GO:0003674,GO:0003824,GO:0006139,GO:0006725,GO:0006807,GO:0008150,GO:0008152,GO:0008616,GO:0009058,GO:0009116,GO:0009119,GO:0009163,GO:0009987,GO:0016491,GO:0018130,GO:0019438,GO:0034404,GO:0034641,GO:0034654,GO:0042455,GO:0044237,GO:0044238,GO:0044249,GO:0044271,GO:0044281,GO:0044283,GO:0046116,GO:0046483,GO:0052693,GO:0055086,GO:0055114,GO:0071704,GO:1901135,GO:1901137,GO:1901360,GO:1901362,GO:…	1.17.99.6	ko:K18979					ko00000,ko01000,ko03016				Bacteria	1TP6Q@1239,1ZC1W@1386,4HAEW@91061,COG1600@1,COG1600@2	NA|NA|NA	C	Catalyzes the conversion of epoxyqueuosine (oQ) to queuosine (Q), which is a hypermodified base found in the wobble positions of tRNA(Asp), tRNA(Asn), tRNA(His) and tRNA(Tyr)
lcl|NZ_LJAU01000022.1_cds_WP_007610291.1_1704	326423.RBAM_009550	3.2e-294	1016.9	Bacillus	glpK	GO:0003674,GO:0003824,GO:0004370,GO:0005975,GO:0006066,GO:0006071,GO:0006793,GO:0006796,GO:0008150,GO:0008152,GO:0009987,GO:0016301,GO:0016310,GO:0016740,GO:0016772,GO:0016773,GO:0019400,GO:0019751,GO:0044237,GO:0044238,GO:0044262,GO:0044281,GO:0071704,GO:1901615	2.7.1.30	ko:K00864	ko00561,ko01100,ko03320,ko04626,map00561,map01100,map03320,map04626		R00847	RC00002,RC00017	ko00000,ko00001,ko01000,ko04147				Bacteria	1TPX3@1239,1ZB20@1386,4H9ZF@91061,COG0554@1,COG0554@2	NA|NA|NA	C	Key enzyme in the regulation of glycerol uptake and metabolism. Catalyzes the phosphorylation of glycerol to yield sn- glycerol 3-phosphate
lcl|NZ_LJAU01000022.1_cds_WP_053573521.1_1705	326423.RBAM_009560	0.0	1115.5	Bacillus	glpD	GO:0005575,GO:0005622,GO:0005623,GO:0005737,GO:0044424,GO:0044464	1.1.5.3	ko:K00111	ko00564,ko01110,map00564,map01110		R00848	RC00029	ko00000,ko00001,ko01000				Bacteria	1TQJN@1239,1ZCGN@1386,4HAG8@91061,COG0578@1,COG0578@2	NA|NA|NA	C	Belongs to the FAD-dependent glycerol-3-phosphate dehydrogenase family
lcl|NZ_LJAU01000022.1_cds_WP_032866195.1_1719	326423.RBAM_009700	1.2e-205	722.2	Bacillus	citA		2.3.3.1	ko:K01647	ko00020,ko00630,ko01100,ko01110,ko01120,ko01130,ko01200,ko01210,ko01230,map00020,map00630,map01100,map01110,map01120,map01130,map01200,map01210,map01230	M00009,M00010,M00012,M00740	R00351	RC00004,RC00067	br01601,ko00000,ko00001,ko00002,ko01000				Bacteria	1TPPS@1239,1ZBE9@1386,4HDG0@91061,COG0372@1,COG0372@2	NA|NA|NA	C	Belongs to the citrate synthase family
lcl|NZ_LJAU01000022.1_cds_WP_015417128.1_1734	326423.RBAM_009850	2.9e-128	464.5	Bacillus	yhdW		3.1.4.46	ko:K01126	ko00564,map00564		R01030,R01470	RC00017,RC00425	ko00000,ko00001,ko01000			iSB619.SA_RS08690	Bacteria	1UY23@1239,1ZCIE@1386,4HEAD@91061,COG0584@1,COG0584@2	NA|NA|NA	C	glycerophosphoryl diester phosphodiesterase
lcl|NZ_LJAU01000022.1_cds_WP_053573534.1_1783	326423.RBAM_010320	5.3e-243	846.7	Bacillus	yhfA												Bacteria	1TQ99@1239,1ZCNB@1386,4H9Q2@91061,COG3069@1,COG3069@2	NA|NA|NA	C	membrane
lcl|NZ_LJAU01000022.1_cds_WP_003155211.1_1794	326423.RBAM_010420	1.3e-222	778.9	Bacillus	gltP	GO:0005575,GO:0005623,GO:0005886,GO:0006810,GO:0006811,GO:0006820,GO:0006835,GO:0008150,GO:0015711,GO:0015849,GO:0016020,GO:0044464,GO:0046942,GO:0051179,GO:0051234,GO:0071702,GO:0071944		ko:K03309,ko:K11102,ko:K11103	ko02020,map02020				ko00000,ko00001,ko02000	2.A.23,2.A.23.1.1,2.A.23.1.2,2.A.23.1.3,2.A.23.1.6,2.A.23.1.7		iPC815.YPO0254,iYO844.BSU10220	Bacteria	1TPME@1239,1ZCSU@1386,4H9T7@91061,COG1301@1,COG1301@2	NA|NA|NA	C	Belongs to the dicarboxylate amino acid cation symporter (DAACS) (TC 2.A.23) family
lcl|NZ_LJAU01000022.1_cds_WP_053573553.1_1871	326423.RBAM_011170	1.6e-271	941.4	Bacillus	yitY												Bacteria	1UIU4@1239,1ZD7D@1386,4HBGZ@91061,COG0277@1,COG0277@2	NA|NA|NA	C	D-arabinono-1,4-lactone oxidase
lcl|NZ_LJAU01000024.1_cds_WP_014417175.1_1952	326423.RBAM_007810	3.2e-226	790.8	Bacillus	citM	GO:0003674,GO:0005215,GO:0005575,GO:0006810,GO:0006811,GO:0006820,GO:0008150,GO:0016020,GO:0016021,GO:0031224,GO:0034220,GO:0044425,GO:0051179,GO:0051234,GO:0055085,GO:0098656		ko:K03300,ko:K11639	ko02020,map02020				ko00000,ko00001	2.A.11,2.A.11.1.1			Bacteria	1TQQH@1239,1ZFH7@1386,4HAGT@91061,COG2851@1,COG2851@2	NA|NA|NA	C	Citrate transporter
lcl|NZ_LJAU01000024.1_cds_WP_053573578.1_1954	326423.RBAM_007830	9.3e-219	765.8	Bacillus	nos	GO:0001505,GO:0003674,GO:0003824,GO:0004497,GO:0004517,GO:0006807,GO:0006809,GO:0008150,GO:0008152,GO:0009058,GO:0009987,GO:0016491,GO:0016705,GO:0016709,GO:0017144,GO:0034641,GO:0042133,GO:0042136,GO:0044237,GO:0044249,GO:0044271,GO:0046209,GO:0055114,GO:0065007,GO:0065008,GO:0072593,GO:1903409,GO:2001057	1.14.14.47	ko:K00491	ko00220,ko00330,ko01100,ko01110,map00220,map00330,map01100,map01110		R11711,R11712,R11713	RC00177,RC00330,RC01044	ko00000,ko00001,ko01000				Bacteria	1TRDM@1239,1ZB33@1386,4HAR0@91061,COG4362@1,COG4362@2	NA|NA|NA	C	Belongs to the NOS family. Bacterial NOS oxygenase subfamily
lcl|NZ_LJAU01000024.1_cds_WP_015239384.1_1955	326423.RBAM_007840	2.9e-44	184.1	Bacillus	acyP	GO:0003674,GO:0003824,GO:0003998,GO:0006950,GO:0008150,GO:0009266,GO:0009408,GO:0009628,GO:0016787,GO:0016817,GO:0016818,GO:0050896	3.6.1.7	ko:K01512	ko00620,ko00627,ko01120,map00620,map00627,map01120		R00317,R01421,R01515	RC00043	ko00000,ko00001,ko01000			iSBO_1134.SBO_2263,iSF_1195.SF0969,iSFxv_1172.SFxv_1053,iS_1188.S1036	Bacteria	1VEM9@1239,1ZITT@1386,4HNN7@91061,COG1254@1,COG1254@2	NA|NA|NA	C	Belongs to the acylphosphatase family
lcl|NZ_LJAU01000024.1_cds_WP_003155588.1_1971	326423.RBAM_008000	2e-123	448.4	Bacillus	yfkO											iYO844.BSU07830	Bacteria	1V1PI@1239,1ZBI6@1386,4HB7V@91061,COG0778@1,COG0778@2	NA|NA|NA	C	nitroreductase
lcl|NZ_LJAU01000024.1_cds_WP_003155540.1_2000	326423.RBAM_008300	1.3e-190	672.2	Bacillus	acoA			ko:K21416					ko00000,ko01000				Bacteria	1TQDG@1239,1ZAY4@1386,4HBEA@91061,COG1071@1,COG1071@2	NA|NA|NA	C	COG1071 Pyruvate 2-oxoglutarate dehydrogenase complex, dehydrogenase (E1) component, eukaryotic type, alpha subunit
lcl|NZ_LJAU01000024.1_cds_WP_021493859.1_2001	326423.RBAM_008310	1.2e-188	665.6	Bacillus	acoB			ko:K21417					ko00000,ko01000				Bacteria	1TP3J@1239,1ZE4V@1386,4HAP6@91061,COG0022@1,COG0022@2	NA|NA|NA	C	COG0022 Pyruvate 2-oxoglutarate dehydrogenase complex, dehydrogenase (E1) component, eukaryotic type, beta subunit
lcl|NZ_LJAU01000024.1_cds_WP_053573595.1_2002	326423.RBAM_008320	9.8e-214	749.2	Bacillus	acoC		2.3.1.12,2.3.1.61	ko:K00627,ko:K00658	ko00010,ko00020,ko00310,ko00620,ko01100,ko01110,ko01120,ko01130,ko01200,map00010,map00020,map00310,map00620,map01100,map01110,map01120,map01130,map01200	M00009,M00011,M00032,M00307	R00209,R02569,R02570,R02571,R08549	RC00004,RC02727,RC02742,RC02833,RC02857	br01601,ko00000,ko00001,ko00002,ko01000				Bacteria	1TR5N@1239,1ZB6D@1386,4HDFT@91061,COG0508@1,COG0508@2	NA|NA|NA	C	Dihydrolipoamide acetyltransferase component of pyruvate dehydrogenase complex
lcl|NZ_LJAU01000024.1_cds_WP_053573596.1_2003	326423.RBAM_008330	1.6e-252	878.2	Bacillus	acoL		1.8.1.4	ko:K00382	ko00010,ko00020,ko00260,ko00280,ko00620,ko00630,ko00640,ko01100,ko01110,ko01120,ko01130,ko01200,map00010,map00020,map00260,map00280,map00620,map00630,map00640,map01100,map01110,map01120,map01130,map01200	M00009,M00011,M00036,M00307,M00532	R00209,R01221,R01698,R03815,R07618,R08549	RC00004,RC00022,RC00583,RC02742,RC02833,RC02834	br01601,ko00000,ko00001,ko00002,ko01000,ko04147				Bacteria	1TP1W@1239,1ZCM1@1386,4H9Z5@91061,COG1249@1,COG1249@2	NA|NA|NA	C	COG1249 Pyruvate 2-oxoglutarate dehydrogenase complex, dihydrolipoamide dehydrogenase (E3) component, and related enzymes
lcl|NZ_LJAU01000024.1_cds_WP_053573607.1_2026	326423.RBAM_008550	3.7e-105	387.5	Bacillus	yfhC												Bacteria	1UYXM@1239,1ZGXE@1386,4HD96@91061,COG0778@1,COG0778@2	NA|NA|NA	C	nitroreductase
lcl|NZ_LJAU01000025.1_cds_WP_053573620.1_2072	326423.RBAM_007590	1e-276	958.7	Bacillus	yfmT	GO:0003674,GO:0003824,GO:0004029,GO:0008150,GO:0008152,GO:0016491,GO:0016620,GO:0016903,GO:0018479,GO:0055114	1.2.1.3,1.2.1.67	ko:K00128,ko:K21802	ko00010,ko00053,ko00071,ko00280,ko00310,ko00330,ko00340,ko00380,ko00410,ko00561,ko00620,ko00625,ko00627,ko00903,ko00981,ko01100,ko01110,ko01120,ko01130,map00010,map00053,map00071,map00280,map00310,map00330,map00340,map00380,map00410,map00561,map00620,map00625,map00627,map00903,map00981,map01100,map01110,map01120,map01130	M00135	R00264,R00631,R00710,R00904,R01752,R01986,R02549,R02678,R02940,R02957,R03283,R03869,R04065,R04506,R04903,R05050,R05237,R05238,R05286,R05699,R06366,R08146	RC00047,RC00071,RC00075,RC00080,RC00186,RC00218,RC00242,RC00816,RC01500	ko00000,ko00001,ko00002,ko01000				Bacteria	1TP4S@1239,1ZAXK@1386,4H9MF@91061,COG1012@1,COG1012@2	NA|NA|NA	C	Catalyzes the oxidation of malonate semialdehyde (MSA) and methylmalonate semialdehyde (MMSA) into acetyl-CoA and propanoyl-CoA, respectively
lcl|NZ_LJAU01000025.1_cds_WP_053573621.1_2081	326423.RBAM_007390	0.0	2091.6	Bacillus	cypD	GO:0000166,GO:0003674,GO:0003824,GO:0003958,GO:0004497,GO:0005488,GO:0005504,GO:0005506,GO:0006082,GO:0006629,GO:0006631,GO:0008150,GO:0008152,GO:0008289,GO:0009987,GO:0010181,GO:0016491,GO:0016651,GO:0016653,GO:0016705,GO:0016712,GO:0019395,GO:0019752,GO:0020037,GO:0030258,GO:0031406,GO:0032553,GO:0032787,GO:0033293,GO:0034440,GO:0036094,GO:0043167,GO:0043168,GO:0043169,GO:0043177,GO:0043436,GO:…	1.14.14.1,1.6.2.4	ko:K14338	ko00071,ko00380,ko00627,ko01120,map00071,map00380,map00627,map01120		R03629,R04121,R05259	RC00046,RC01311	ko00000,ko00001,ko00199,ko01000				Bacteria	1TS1E@1239,1ZQAP@1386,4HCWS@91061,COG0369@1,COG0369@2,COG2124@1,COG2124@2	NA|NA|NA	C	Belongs to the cytochrome P450 family
lcl|NZ_LJAU01000029.1_cds_WP_033575034.1_2275	326423.RBAM_005580	2.3e-267	927.5	Bacillus	ygaK												Bacteria	1U53V@1239,1ZKKC@1386,4HDF7@91061,COG0277@1,COG0277@2	NA|NA|NA	C	COG0277 FAD FMN-containing dehydrogenases
lcl|NZ_LJAU01000029.1_cds_WP_007609682.1_2292	326423.RBAM_005740	2e-202	711.4	Bacillus	adhA		1.1.1.1	ko:K13953,ko:K13979	ko00010,ko00071,ko00350,ko00625,ko00626,ko00830,ko00980,ko00982,ko01100,ko01110,ko01120,ko01130,ko01220,map00010,map00071,map00350,map00625,map00626,map00830,map00980,map00982,map01100,map01110,map01120,map01130,map01220		R00623,R00754,R02124,R04880,R05233,R05234,R06917,R06927,R07105,R08281,R08306,R08310	RC00050,RC00087,RC00088,RC00099,RC00116,RC00649,RC01734,RC02273	ko00000,ko00001,ko01000				Bacteria	1TP5B@1239,1ZB8Z@1386,4HA9Z@91061,COG1064@1,COG1064@2	NA|NA|NA	C	alcohol dehydrogenase
lcl|NZ_LJAU01000029.1_cds_WP_039252571.1_2294	326423.RBAM_005760	1.9e-226	791.6	Bacillus	mleN_2												Bacteria	1TQPI@1239,1ZDY2@1386,4HBSV@91061,COG1757@1,COG1757@2	NA|NA|NA	C	antiporter
lcl|NZ_LJAU01000029.1_cds_WP_014304447.1_2315	326423.RBAM_005990	6.7e-196	689.9	Bacillus	gldA		1.1.1.6	ko:K00005,ko:K08317	ko00561,ko00640,ko01100,map00561,map00640,map01100		R01034,R10715,R10717	RC00029,RC00117,RC00670	ko00000,ko00001,ko01000				Bacteria	1TQFU@1239,1ZDR5@1386,4HC8K@91061,COG0371@1,COG0371@2	NA|NA|NA	C	COG0371 Glycerol dehydrogenase and related enzymes
lcl|NZ_LJAU01000029.1_cds_WP_053573711.1_2341	326423.RBAM_006260	2.4e-181	641.3	Bacillus	yhfP		1.1.1.1	ko:K00001	ko00010,ko00071,ko00350,ko00625,ko00626,ko00830,ko00980,ko00982,ko01100,ko01110,ko01120,ko01130,ko01220,map00010,map00071,map00350,map00625,map00626,map00830,map00980,map00982,map01100,map01110,map01120,map01130,map01220		R00623,R00754,R02124,R04805,R04880,R05233,R05234,R06917,R06927,R07105,R08281,R08306,R08310	RC00050,RC00087,RC00088,RC00099,RC00116,RC00649,RC01734,RC02273	ko00000,ko00001,ko01000				Bacteria	1TPGR@1239,1ZCGD@1386,4HACF@91061,COG0604@1,COG0604@2	NA|NA|NA	C	Quinone oxidoreductase
lcl|NZ_LJAU01000030.1_cds_WP_007410282.1_2385	326423.RBAM_004160	2.4e-264	917.5	Bacillus	gabD	GO:0000166,GO:0001505,GO:0003674,GO:0003824,GO:0004777,GO:0005488,GO:0006082,GO:0006105,GO:0006520,GO:0006536,GO:0006538,GO:0006540,GO:0006807,GO:0008150,GO:0008152,GO:0009056,GO:0009063,GO:0009064,GO:0009065,GO:0009448,GO:0009450,GO:0009987,GO:0016054,GO:0016491,GO:0016620,GO:0016903,GO:0017144,GO:0019752,GO:0032787,GO:0036094,GO:0042133,GO:0042135,GO:0043436,GO:0043648,GO:0043649,GO:0044237,GO:…	1.2.1.16,1.2.1.20,1.2.1.79	ko:K00135	ko00250,ko00310,ko00350,ko00650,ko00760,ko01100,ko01120,map00250,map00310,map00350,map00650,map00760,map01100,map01120	M00027	R00713,R00714,R02401	RC00080	ko00000,ko00001,ko00002,ko01000				Bacteria	1TP4S@1239,1ZAXK@1386,4H9MF@91061,COG1012@1,COG1012@2	NA|NA|NA	C	Catalyzes the oxidation of malonate semialdehyde (MSA) and methylmalonate semialdehyde (MMSA) into acetyl-CoA and propanoyl-CoA, respectively
lcl|NZ_LJAU01000030.1_cds_WP_015416815.1_2390	326423.RBAM_004110	4.4e-135	487.3	Bacillus	nfrA2		1.5.1.38,1.5.1.39	ko:K10678,ko:K19285,ko:K19286	ko00633,ko00740,ko01100,ko01120,map00633,map00740,map01100,map01120		R05705,R05706,R08014,R08017,R08042	RC00126,RC00250	ko00000,ko00001,ko01000				Bacteria	1UB8S@1239,1ZDZI@1386,4HEGP@91061,COG0778@1,COG0778@2	NA|NA|NA	C	Nitroreductase family
lcl|NZ_LJAU01000030.1_cds_WP_029326230.1_2411	326423.RBAM_003900	5.7e-255	886.3	Bacillus	yxeK												Bacteria	1TQZ0@1239,1ZBUG@1386,4HAF9@91061,COG2141@1,COG2141@2	NA|NA|NA	C	COG2141 Coenzyme F420-dependent N5,N10-methylene tetrahydromethanopterin reductase and related flavin-dependent oxidoreductases
lcl|NZ_LJAU01000034.1_cds_WP_053573747.1_2448	326423.RBAM_003530	0.0	1514.6	Bacillus	nirB		1.7.1.15	ko:K00362	ko00910,ko01120,map00910,map01120	M00530	R00787	RC00176	ko00000,ko00001,ko00002,ko01000				Bacteria	1UIY8@1239,1ZS7B@1386,4ISWS@91061,COG1251@1,COG1251@2	NA|NA|NA	C	Assimilatory nitrate reductase (electron transfer subunit)
lcl|NZ_LJAU01000034.1_cds_WP_053573748.1_2449	326423.RBAM_003520	0.0	1420.2	Bacillus	nasC			ko:K00372	ko00910,ko01120,map00910,map01120	M00531	R00798,R01106	RC02812	ko00000,ko00001,ko00002,ko01000				Bacteria	1VTS0@1239,1ZBMY@1386,4HAZ4@91061,COG0243@1,COG0243@2	NA|NA|NA	C	Belongs to the prokaryotic molybdopterin-containing oxidoreductase family
lcl|NZ_LJAU01000034.1_cds_WP_053573749.1_2450	326423.RBAM_003510	0.0	1607.4	Bacillus	nirB		1.7.1.15	ko:K00362	ko00910,ko01120,map00910,map01120	M00530	R00787	RC00176	ko00000,ko00001,ko00002,ko01000				Bacteria	1TQYX@1239,1ZQ9P@1386,4HASM@91061,COG1251@1,COG1251@2	NA|NA|NA	C	Belongs to the nitrite and sulfite reductase 4Fe-4S domain family
lcl|NZ_LJAU01000034.1_cds_WP_053573751.1_2453	326423.RBAM_003480	1.2e-188	665.6	Bacillus	ycgT	GO:0008150,GO:0009987,GO:0010035,GO:0010038,GO:0010039,GO:0042221,GO:0050896,GO:0051716,GO:0070887,GO:0071241,GO:0071248,GO:0071281	1.18.1.2,1.19.1.1	ko:K21567					ko00000,ko01000				Bacteria	1TRPN@1239,1ZB05@1386,4HACJ@91061,COG0492@1,COG0492@2	NA|NA|NA	C	Ferredoxin--NADP reductase
lcl|NZ_LJAU01000034.1_cds_WP_015416770.1_2456	326423.RBAM_003450	8.9e-292	1008.8	Bacillus	rocA		1.2.1.88,1.5.5.2	ko:K00294,ko:K13821	ko00250,ko00330,ko01100,ko01110,ko01130,map00250,map00330,map01100,map01110,map01130		R00245,R00707,R00708,R01253,R04444,R04445,R05051	RC00080,RC00083,RC00216,RC00242,RC00255	ko00000,ko00001,ko01000,ko03000			iAF987.Gmet_3512	Bacteria	1TP4S@1239,1ZCI4@1386,4HBS1@91061,COG1012@1,COG1012@2	NA|NA|NA	C	Belongs to the aldehyde dehydrogenase family. RocA subfamily
lcl|NZ_LJAU01000034.1_cds_WP_053573758.1_2472	326423.RBAM_003290	1.4e-178	632.1	Bacillus	ldh		1.1.1.27	ko:K00016	ko00010,ko00270,ko00620,ko00640,ko01100,ko01110,ko01120,ko01130,ko04922,map00010,map00270,map00620,map00640,map01100,map01110,map01120,map01130,map04922		R00703,R01000,R03104	RC00031,RC00044	ko00000,ko00001,ko01000,ko04147				Bacteria	1TPSY@1239,1ZD2C@1386,4HB0Z@91061,COG0039@1,COG0039@2	NA|NA|NA	C	Belongs to the LDH MDH superfamily. LDH family
lcl|NZ_LJAU01000034.1_cds_WP_007409045.1_2487	326423.RBAM_003140	5.5e-186	656.8	Bacillus	yceB	GO:0005575,GO:0005622,GO:0005623,GO:0005737,GO:0005829,GO:0044424,GO:0044444,GO:0044464											Bacteria	1TPRS@1239,1ZB1E@1386,4H9R2@91061,COG2141@1,COG2141@2	NA|NA|NA	C	COG2141 Coenzyme F420-dependent N5,N10-methylene tetrahydromethanopterin reductase and related flavin-dependent oxidoreductases
lcl|NZ_LJAU01000034.1_cds_WP_007609226.1_2498	326423.RBAM_003030	6.2e-171	606.7	Bacillus	yccK			ko:K06607					ko00000,ko01000				Bacteria	1TPIY@1239,1ZCES@1386,4HA4Q@91061,COG0667@1,COG0667@2	NA|NA|NA	C	Aldo keto reductase
lcl|NZ_LJAU01000034.1_cds_WP_053573770.1_2514	326423.RBAM_002870	6.9e-110	403.3	Bacillus	ydfN			ko:K15976					ko00000,ko01000				Bacteria	1V1NQ@1239,1ZE4B@1386,4HHS6@91061,COG0778@1,COG0778@2	NA|NA|NA	C	nitroreductase
lcl|NZ_LJAU01000034.1_cds_WP_007409006.1_2526	326423.RBAM_002750	3.2e-215	754.2	Bacillus	gltP			ko:K03309,ko:K11102,ko:K11103	ko02020,map02020				ko00000,ko00001,ko02000	2.A.23,2.A.23.1.1,2.A.23.1.2,2.A.23.1.3,2.A.23.1.6,2.A.23.1.7			Bacteria	1VQUE@1239,1ZE4T@1386,4HU9Y@91061,COG1301@1,COG1301@2	NA|NA|NA	C	Belongs to the dicarboxylate amino acid cation symporter (DAACS) (TC 2.A.23) family
lcl|NZ_LJAU01000034.1_cds_WP_053573778.1_2533	326423.RBAM_002680	6.1e-199	699.9	Bacillus	gldA	GO:0003674,GO:0003824,GO:0005488,GO:0005515,GO:0008150,GO:0008152,GO:0016491,GO:0016614,GO:0016616,GO:0042802,GO:0047545,GO:0055114	1.1.1.1,1.1.1.6	ko:K00001,ko:K00005,ko:K08317	ko00010,ko00071,ko00350,ko00561,ko00625,ko00626,ko00640,ko00830,ko00980,ko00982,ko01100,ko01110,ko01120,ko01130,ko01220,map00010,map00071,map00350,map00561,map00625,map00626,map00640,map00830,map00980,map00982,map01100,map01110,map01120,map01130,map01220		R00623,R00754,R01034,R02124,R04805,R04880,R05233,R05234,R06917,R06927,R07105,R08281,R08306,R08310,R10715,R10717	RC00029,RC00050,RC00087,RC00088,RC00099,RC00116,RC00117,RC00649,RC00670,RC01734,RC02273	ko00000,ko00001,ko01000			iJN678.gldA	Bacteria	1TQFU@1239,1ZDR5@1386,4HC8K@91061,COG0371@1,COG0371@2	NA|NA|NA	C	COG0371 Glycerol dehydrogenase and related enzymes
lcl|NZ_LJAU01000034.1_cds_WP_053573780.1_2541	326423.RBAM_002600	1.9e-161	575.1	Bacillus	glpQ		3.1.4.46	ko:K01126	ko00564,map00564		R01030,R01470	RC00017,RC00425	ko00000,ko00001,ko01000				Bacteria	1UY23@1239,1ZCIE@1386,4HEAD@91061,COG0584@1,COG0584@2	NA|NA|NA	C	glycerophosphoryl diester phosphodiesterase
lcl|NZ_LJAU01000047.1_cds_WP_053573836.1_2771	326423.RBAM_038020	0.0	1353.2	Bacillus	yyaE												Bacteria	1TPZG@1239,1ZQAS@1386,4HTGY@91061,COG0243@1,COG0243@2	NA|NA|NA	C	Belongs to the prokaryotic molybdopterin-containing oxidoreductase family
lcl|NZ_LJAU01000047.1_cds_WP_004393039.1_2794	326423.RBAM_037760	9.5e-115	419.5	Bacillus	drgA			ko:K15976					ko00000,ko01000				Bacteria	1UYJU@1239,1ZAQV@1386,4HBVQ@91061,COG0778@1,COG0778@2	NA|NA|NA	C	nitroreductase
lcl|NZ_LJAU01000047.1_cds_WP_053573853.1_2803	326423.RBAM_037630	4.3e-164	583.9	Bacillus	ppaC	GO:0003674,GO:0003824,GO:0004427,GO:0005575,GO:0005622,GO:0005623,GO:0005737,GO:0006793,GO:0008150,GO:0008152,GO:0009987,GO:0016462,GO:0016787,GO:0016817,GO:0016818,GO:0044237,GO:0044424,GO:0044464	3.6.1.1	ko:K15986	ko00190,map00190				ko00000,ko00001,ko01000				Bacteria	1TPH6@1239,1ZBEH@1386,4H9T8@91061,COG1227@1,COG1227@2	NA|NA|NA	C	Inorganic pyrophosphatase
lcl|NZ_LJAU01000047.1_cds_WP_053573864.1_2845	326423.RBAM_037200	2.7e-185	654.4	Bacillus													Bacteria	1TPIY@1239,1ZQGB@1386,4HA4Q@91061,COG0667@1,COG0667@2	NA|NA|NA	C	oxidoreductases (related to aryl-alcohol dehydrogenases)
lcl|NZ_LJAU01000047.1_cds_WP_053573873.1_2857	326423.RBAM_037030	0.0	1536.5	Bacillus													Bacteria	1TP7U@1239,1ZC08@1386,4HC1W@91061,COG1529@1,COG1529@2	NA|NA|NA	C	COG1529 Aerobic-type carbon monoxide dehydrogenase, large subunit CoxL CutL homologs
lcl|NZ_LJAU01000047.1_cds_WP_053573874.1_2858	326423.RBAM_037020	2.8e-154	551.2	Bacillus			1.2.5.3	ko:K03519			R11168	RC02800	ko00000,ko01000				Bacteria	1TRPF@1239,1ZCGJ@1386,4HE74@91061,COG1319@1,COG1319@2	NA|NA|NA	C	COG1319 Aerobic-type carbon monoxide dehydrogenase, middle subunit CoxM CutM homologs
lcl|NZ_LJAU01000047.1_cds_WP_015240928.1_2859	326423.RBAM_037010	1.7e-84	318.5	Bacillus	pucE		1.2.5.3,1.3.99.16	ko:K03518,ko:K07302			R11168	RC02800	ko00000,ko01000				Bacteria	1V6HE@1239,1ZR3P@1386,4HHHI@91061,COG2080@1,COG2080@2	NA|NA|NA	C	COG2080 Aerobic-type carbon monoxide dehydrogenase, small subunit CoxS CutS homologs
lcl|NZ_LJAU01000047.1_cds_WP_053573882.1_2871	326423.RBAM_036890	6.2e-249	866.3	Bacillus	alkH		1.2.1.3	ko:K00128	ko00010,ko00053,ko00071,ko00280,ko00310,ko00330,ko00340,ko00380,ko00410,ko00561,ko00620,ko00625,ko00903,ko00981,ko01100,ko01110,ko01120,ko01130,map00010,map00053,map00071,map00280,map00310,map00330,map00340,map00380,map00410,map00561,map00620,map00625,map00903,map00981,map01100,map01110,map01120,map01130	M00135	R00264,R00631,R00710,R00904,R01752,R01986,R02549,R02678,R02940,R02957,R03283,R03869,R04065,R04506,R04903,R05050,R05237,R05238,R05286,R06366,R08146	RC00047,RC00071,RC00080,RC00186,RC00218,RC00242,RC00816,RC01500	ko00000,ko00001,ko00002,ko01000				Bacteria	1TP4S@1239,1ZBGZ@1386,4HB97@91061,COG1012@1,COG1012@2	NA|NA|NA	C	Belongs to the aldehyde dehydrogenase family
lcl|NZ_LJAU01000047.1_cds_WP_007407843.1_2880	326423.RBAM_036800	8.3e-176	622.9	Bacillus	iolS			ko:K06607					ko00000,ko01000				Bacteria	1TPIY@1239,1ZCES@1386,4HA4Q@91061,COG0667@1,COG0667@2	NA|NA|NA	C	Aldo keto reductase
lcl|NZ_LJAU01000047.1_cds_WP_014419295.1_2882	326423.RBAM_036780	3.6e-282	976.9	Bacillus	iolA		1.2.1.18,1.2.1.27	ko:K00140	ko00280,ko00410,ko00562,ko00640,ko01100,ko01200,map00280,map00410,map00562,map00640,map01100,map01200	M00013	R00705,R00706,R00922,R00935	RC00004,RC02723,RC02817	ko00000,ko00001,ko00002,ko01000				Bacteria	1TP4S@1239,1ZAXK@1386,4H9MF@91061,COG1012@1,COG1012@2	NA|NA|NA	C	Catalyzes the oxidation of malonate semialdehyde (MSA) and methylmalonate semialdehyde (MMSA) into acetyl-CoA and propanoyl-CoA, respectively
lcl|NZ_LJAU01000047.1_cds_WP_053573918.1_2947	326423.RBAM_036180	6.2e-222	776.5	Bacillus	citH	GO:0003674,GO:0005215,GO:0005575,GO:0006810,GO:0006811,GO:0006820,GO:0008150,GO:0016020,GO:0016021,GO:0031224,GO:0034220,GO:0044425,GO:0051179,GO:0051234,GO:0055085,GO:0098656		ko:K03300,ko:K11639	ko02020,map02020				ko00000,ko00001	2.A.11,2.A.11.1.1			Bacteria	1TQQH@1239,1ZCEQ@1386,4HAGT@91061,COG2851@1,COG2851@2	NA|NA|NA	C	Citrate transporter
lcl|NZ_LJAU01000047.1_cds_WP_043020909.1_2963	326423.RBAM_036020	1.3e-214	752.3	Bacillus	cimH												Bacteria	1TR97@1239,1ZC12@1386,4HBS8@91061,COG3493@1,COG3493@2	NA|NA|NA	C	COG3493 Na citrate symporter
lcl|NZ_LJAU01000047.1_cds_WP_007614697.1_2964	326423.RBAM_036010	2.4e-267	927.5	Bacillus	cydA	GO:0003674,GO:0003824,GO:0005488,GO:0005575,GO:0005623,GO:0005886,GO:0005887,GO:0006091,GO:0008150,GO:0008152,GO:0009055,GO:0009060,GO:0009987,GO:0015980,GO:0016020,GO:0016021,GO:0016491,GO:0016679,GO:0016682,GO:0019646,GO:0020037,GO:0022900,GO:0022904,GO:0031224,GO:0031226,GO:0032991,GO:0044237,GO:0044425,GO:0044459,GO:0044464,GO:0045333,GO:0046906,GO:0048037,GO:0055114,GO:0070069,GO:0071944,GO:…	1.10.3.14	ko:K00425	ko00190,ko01100,ko02020,map00190,map01100,map02020	M00153	R11325	RC00061	ko00000,ko00001,ko00002,ko01000	3.D.4.3		iPC815.YPO1117,iSBO_1134.SBO_2253,iSFxv_1172.SFxv_0621,iS_1188.S0577,iSbBS512_1146.SbBS512_E2337	Bacteria	1TRH4@1239,1ZBAG@1386,4HA19@91061,COG1271@1,COG1271@2	NA|NA|NA	C	oxidase, subunit
lcl|NZ_LJAU01000047.1_cds_WP_053573928.1_2965	326423.RBAM_036000	2.7e-188	664.5	Bacillus	cydB	GO:0003674,GO:0003824,GO:0005488,GO:0005575,GO:0005623,GO:0005886,GO:0005887,GO:0006091,GO:0008150,GO:0008152,GO:0009055,GO:0009060,GO:0009987,GO:0015980,GO:0016020,GO:0016021,GO:0016491,GO:0016679,GO:0016682,GO:0019646,GO:0020037,GO:0022900,GO:0022904,GO:0031224,GO:0031226,GO:0032991,GO:0044237,GO:0044425,GO:0044459,GO:0044464,GO:0045333,GO:0046906,GO:0048037,GO:0055114,GO:0070069,GO:0071944,GO:…	1.10.3.14	ko:K00426	ko00190,ko01100,ko02020,map00190,map01100,map02020	M00153	R11325	RC00061	ko00000,ko00001,ko00002,ko01000	3.D.4.3		iECABU_c1320.ECABU_c10120,iLF82_1304.LF82_0101,iNRG857_1313.NRG857_04455,iPC815.YPO1118,iYO844.BSU38750,ic_1306.c1120	Bacteria	1TRYV@1239,1ZDGQ@1386,4H9KF@91061,COG1294@1,COG1294@2	NA|NA|NA	C	Cytochrome d ubiquinol oxidase, subunit II
lcl|NZ_LJAU01000047.1_cds_WP_012118744.1_3022	326423.RBAM_035430	1.8e-178	631.7	Bacillus	cyoA	GO:0003674,GO:0003824,GO:0005215,GO:0005488,GO:0005575,GO:0005623,GO:0005886,GO:0005887,GO:0006091,GO:0006119,GO:0006139,GO:0006163,GO:0006725,GO:0006753,GO:0006793,GO:0006796,GO:0006807,GO:0006810,GO:0006811,GO:0006812,GO:0008150,GO:0008152,GO:0008324,GO:0009055,GO:0009060,GO:0009117,GO:0009123,GO:0009126,GO:0009141,GO:0009144,GO:0009150,GO:0009161,GO:0009167,GO:0009199,GO:0009205,GO:0009259,GO:…	1.10.3.10,1.10.3.12	ko:K02297,ko:K02826	ko00190,ko01100,map00190,map01100	M00416,M00417	R09492,R11335	RC00061,RC00819	ko00000,ko00001,ko00002,ko01000	3.D.4.1,3.D.4.5		iE2348C_1286.E2348C_0367,iJN746.PP_0812,iSB619.SA_RS05175	Bacteria	1TPF6@1239,1ZB28@1386,4HA9J@91061,COG1622@1,COG1622@2	NA|NA|NA	C	Catalyzes quinol oxidation with the concomitant reduction of oxygen to water. Subunit II transfers the electrons from a quinol to the binuclear center of the catalytic subunit I
lcl|NZ_LJAU01000047.1_cds_WP_012118743.1_3023	326423.RBAM_035420	0.0	1303.5	Bacillus	qoxB	GO:0003674,GO:0003824,GO:0005575,GO:0005623,GO:0005886,GO:0005887,GO:0006091,GO:0006119,GO:0006139,GO:0006163,GO:0006725,GO:0006753,GO:0006793,GO:0006796,GO:0006807,GO:0006810,GO:0006811,GO:0006812,GO:0008150,GO:0008152,GO:0009060,GO:0009117,GO:0009123,GO:0009126,GO:0009141,GO:0009144,GO:0009150,GO:0009161,GO:0009167,GO:0009199,GO:0009205,GO:0009259,GO:0009486,GO:0009987,GO:0015002,GO:0015672,GO:…	1.10.3.12,1.9.3.1	ko:K02274,ko:K02827	ko00190,ko01100,map00190,map01100	M00155,M00416	R00081,R09492	RC00016,RC00819	ko00000,ko00001,ko00002,ko01000	3.D.4.1,3.D.4.2,3.D.4.3,3.D.4.4,3.D.4.6			Bacteria	1TP2U@1239,1ZBD5@1386,4HA4X@91061,COG0843@1,COG0843@2	NA|NA|NA	C	Cytochrome c oxidase is the component of the respiratory chain that catalyzes the reduction of oxygen to water. Subunits 1- 3 form the functional core of the enzyme complex. CO I is the catalytic subunit of the enzyme. Electrons originating in cytochrome c are transferred via the copper A center of subunit 2 and heme A of subunit 1 to the bimetallic center formed by heme A3 and copper B
lcl|NZ_LJAU01000047.1_cds_WP_003150930.1_3024	326423.RBAM_035410	1.4e-110	405.6	Bacillus	qoxC	GO:0003674,GO:0003824,GO:0006091,GO:0006119,GO:0006139,GO:0006163,GO:0006725,GO:0006753,GO:0006793,GO:0006796,GO:0006807,GO:0008150,GO:0008152,GO:0009117,GO:0009123,GO:0009126,GO:0009141,GO:0009144,GO:0009150,GO:0009161,GO:0009167,GO:0009199,GO:0009205,GO:0009259,GO:0009987,GO:0015980,GO:0016310,GO:0016491,GO:0016679,GO:0016682,GO:0017144,GO:0019637,GO:0019693,GO:0022900,GO:0022904,GO:0034641,GO:…	1.10.3.12,1.9.3.1	ko:K02276,ko:K02299,ko:K02828	ko00190,ko01100,map00190,map01100	M00155,M00416,M00417	R00081,R09492	RC00016,RC00819	ko00000,ko00001,ko00002,ko01000	3.D.4.4,3.D.4.5,3.D.4.6			Bacteria	1TQJ1@1239,1ZDEX@1386,4HCWH@91061,COG1845@1,COG1845@2	NA|NA|NA	C	quinol oxidase, subunit
lcl|NZ_LJAU01000047.1_cds_WP_007407711.1_3025	326423.RBAM_035400	4.4e-64	250.4	Bacillus	qoxD	GO:0003674,GO:0003824,GO:0006091,GO:0006119,GO:0006139,GO:0006163,GO:0006725,GO:0006753,GO:0006793,GO:0006796,GO:0006807,GO:0008150,GO:0008152,GO:0009117,GO:0009123,GO:0009126,GO:0009141,GO:0009144,GO:0009150,GO:0009161,GO:0009167,GO:0009199,GO:0009205,GO:0009259,GO:0009987,GO:0015980,GO:0016310,GO:0016491,GO:0016679,GO:0016682,GO:0017144,GO:0019637,GO:0019693,GO:0022900,GO:0022904,GO:0034641,GO:…	1.10.3.12,1.9.3.1	ko:K02277,ko:K02829	ko00190,ko01100,map00190,map01100	M00155,M00416	R09492	RC00819	ko00000,ko00001,ko00002,ko01000	3.D.4.4			Bacteria	1VFT1@1239,1ZJ46@1386,4HQ12@91061,COG3125@1,COG3125@2	NA|NA|NA	C	quinol oxidase, subunit
lcl|NZ_LJAU01000047.1_cds_WP_007407708.1_3029	326423.RBAM_035360	6.1e-137	493.4	Bacillus	nfrA		1.5.1.38,1.5.1.39	ko:K19285,ko:K19286	ko00740,ko01100,map00740,map01100		R05705,R05706	RC00126	ko00000,ko00001,ko01000				Bacteria	1UB8S@1239,1ZBQ3@1386,4HEGP@91061,COG0778@1,COG0778@2	NA|NA|NA	C	Oxidoreductase
lcl|NZ_LJAU01000047.1_cds_WP_053573941.1_3030	326423.RBAM_035330	1.2e-183	649.0	Bacillus	ywcH	GO:0005575,GO:0005622,GO:0005623,GO:0005737,GO:0005829,GO:0044424,GO:0044444,GO:0044464											Bacteria	1TPRS@1239,1ZB1E@1386,4H9R2@91061,COG2141@1,COG2141@2	NA|NA|NA	C	COG2141 Coenzyme F420-dependent N5,N10-methylene tetrahydromethanopterin reductase and related flavin-dependent oxidoreductases
lcl|NZ_LJAU01000047.1_cds_WP_003150992.1_3058	326423.RBAM_034980	2.3e-295	1020.8	Bacillus	putA		1.2.1.88,1.5.5.2	ko:K00294,ko:K13821	ko00250,ko00330,ko01100,ko01110,ko01130,map00250,map00330,map01100,map01110,map01130		R00245,R00707,R00708,R01253,R04444,R04445,R05051	RC00080,RC00083,RC00216,RC00242,RC00255	ko00000,ko00001,ko01000,ko03000			iAF987.Gmet_3512,iYO844.BSU37780	Bacteria	1TP4S@1239,1ZCI4@1386,4HBS1@91061,COG1012@1,COG1012@2	NA|NA|NA	C	Belongs to the aldehyde dehydrogenase family. RocA subfamily
lcl|NZ_LJAU01000047.1_cds_WP_003151011.1_3070	326423.RBAM_034860	1.9e-146	525.0	Bacillus	ywfI			ko:K00435	ko00860,ko01100,ko01110,map00860,map01100,map01110		R11522	RC00884	ko00000,ko00001,ko01000				Bacteria	1TQB2@1239,1ZAZY@1386,4H9YI@91061,COG3253@1,COG3253@2	NA|NA|NA	C	May function as heme-dependent peroxidase
lcl|NZ_LJAU01000047.1_cds_WP_007407668.1_3071	326423.RBAM_034850	1.9e-175	621.7	Bacillus	pta		2.3.1.19,2.3.1.8,3.6.3.21	ko:K00625,ko:K00634,ko:K02028,ko:K13788	ko00430,ko00620,ko00640,ko00650,ko00680,ko00720,ko01100,ko01120,ko01200,map00430,map00620,map00640,map00650,map00680,map00720,map01100,map01120,map01200	M00236,M00357,M00579	R00230,R00921,R01174	RC00004,RC02746,RC02816	ko00000,ko00001,ko00002,ko01000,ko02000	3.A.1.3		iSB619.SA_RS03155	Bacteria	1TPQ0@1239,1ZC98@1386,4H9VH@91061,COG0280@1,COG0280@2	NA|NA|NA	C	In Salmonella this enzyme is required for ethanolamine catabolism
lcl|NZ_LJAU01000047.1_cds_WP_053573961.1_3111	326423.RBAM_034430	0.0	2544.2	Bacillus	narG	GO:0003674,GO:0003824,GO:0005488,GO:0005575,GO:0005623,GO:0005886,GO:0005887,GO:0006082,GO:0006091,GO:0006807,GO:0008150,GO:0008152,GO:0008940,GO:0009055,GO:0009061,GO:0009325,GO:0009898,GO:0009987,GO:0015980,GO:0016020,GO:0016021,GO:0016491,GO:0016661,GO:0019645,GO:0022900,GO:0022904,GO:0031224,GO:0031226,GO:0031235,GO:0032991,GO:0042126,GO:0043436,GO:0043546,GO:0044237,GO:0044281,GO:0044425,GO:…	1.7.5.1	ko:K00370,ko:K17050	ko00910,ko01120,ko02020,map00910,map01120,map02020	M00529,M00530,M00804	R00798,R01106,R09497	RC02812	ko00000,ko00001,ko00002,ko01000,ko02000	5.A.3.1,5.A.3.8		iSBO_1134.SBO_1842,iUMN146_1321.UM146_09685	Bacteria	1TQG1@1239,1ZC1Z@1386,4HBVB@91061,COG5013@1,COG5013@2	NA|NA|NA	C	Belongs to the prokaryotic molybdopterin-containing oxidoreductase family
lcl|NZ_LJAU01000047.1_cds_WP_053573962.1_3112	224308.BSU37270	3.4e-293	1013.4	Bacillus	narH	GO:0003674,GO:0003824,GO:0005488,GO:0005575,GO:0005623,GO:0005886,GO:0005887,GO:0006082,GO:0006091,GO:0006807,GO:0006950,GO:0006974,GO:0008150,GO:0008152,GO:0008940,GO:0009055,GO:0009061,GO:0009325,GO:0009898,GO:0009987,GO:0015980,GO:0016020,GO:0016021,GO:0016491,GO:0016661,GO:0019645,GO:0022900,GO:0022904,GO:0031224,GO:0031226,GO:0031235,GO:0032991,GO:0033554,GO:0042126,GO:0043436,GO:0044237,GO:…	1.7.5.1	ko:K00371	ko00910,ko01120,ko02020,map00910,map01120,map02020	M00529,M00530,M00804	R00798,R01106,R09497	RC02812	ko00000,ko00001,ko00002,ko01000	5.A.3.1		iAF987.Gmet_1021,iEcE24377_1341.EcE24377A_1376,iEcolC_1368.EcolC_2189	Bacteria	1TRGG@1239,1ZCJ2@1386,4HAR2@91061,COG1140@1,COG1140@2	NA|NA|NA	C	Nitrate reductase, beta
lcl|NZ_LJAU01000047.1_cds_WP_053573963.1_3113	326423.RBAM_034410	6.2e-94	350.1	Bacillus	narJ	GO:0001666,GO:0003674,GO:0005575,GO:0005622,GO:0005623,GO:0005737,GO:0006082,GO:0006807,GO:0006950,GO:0008150,GO:0008152,GO:0009628,GO:0009987,GO:0016043,GO:0016530,GO:0022607,GO:0034622,GO:0036293,GO:0042126,GO:0042128,GO:0043436,GO:0043933,GO:0044085,GO:0044237,GO:0044281,GO:0044424,GO:0044464,GO:0050896,GO:0051131,GO:0065003,GO:0070482,GO:0071704,GO:0071840,GO:0071941,GO:0140104,GO:2001057	1.7.5.1	ko:K00370,ko:K00373,ko:K17052	ko00910,ko01120,ko02020,map00910,map01120,map02020	M00529,M00530,M00804	R00798,R01106,R09497	RC02812	ko00000,ko00001,ko00002,ko01000,ko02000	5.A.3.1,5.A.3.8		iE2348C_1286.E2348C_1350,iECABU_c1320.ECABU_c15020,iECIAI1_1343.ECIAI1_1469,iECO103_1326.ECO103_1331,iECO111_1330.ECO111_1557,iECW_1372.ECW_m1594,iEKO11_1354.EKO11_2354,iLF82_1304.LF82_1462,iNRG857_1313.NRG857_06280,iSSON_1240.SSON_1659,iWFL_1372.ECW_m1594,iYO844.BSU37260,ic_1306.c1687	Bacteria	1V4I4@1239,1ZHHD@1386,4HHY3@91061,COG2180@1,COG2180@2	NA|NA|NA	C	nitrate reductase
lcl|NZ_LJAU01000047.1_cds_WP_007407624.1_3114	326423.RBAM_034400	6.9e-124	449.9	Bacillus	narI	GO:0003674,GO:0003824,GO:0005488,GO:0005575,GO:0005623,GO:0005886,GO:0005887,GO:0006091,GO:0008150,GO:0008152,GO:0008940,GO:0009055,GO:0009061,GO:0009325,GO:0009987,GO:0015980,GO:0016020,GO:0016021,GO:0016491,GO:0016661,GO:0019645,GO:0020037,GO:0022900,GO:0022904,GO:0031224,GO:0031226,GO:0032991,GO:0044237,GO:0044425,GO:0044459,GO:0044464,GO:0044799,GO:0045333,GO:0046906,GO:0048037,GO:0055114,GO:…	1.7.5.1	ko:K00374,ko:K02575	ko00910,ko01120,ko02020,map00910,map01120,map02020	M00529,M00530,M00615	R00798,R01106,R09497	RC02812	ko00000,ko00001,ko00002,ko01000,ko02000	2.A.1.8,5.A.3.1		iEC042_1314.EC042_1594,iECABU_c1320.ECABU_c17020,iECUMN_1333.ECUMN_1718,iSF_1195.SF1230,ic_1306.c1897	Bacteria	1V6BS@1239,1ZR0N@1386,4HTW9@91061,COG2181@1,COG2181@2	NA|NA|NA	C	nitrate reductase, gamma
lcl|NZ_LJAU01000047.1_cds_WP_053573967.1_3121	326423.RBAM_034330	0.0	1373.6	Bacillus	fadF												Bacteria	1TPG1@1239,1ZBAJ@1386,4HB2J@91061,COG0247@1,COG0247@2,COG2181@1,COG2181@2	NA|NA|NA	C	COG0247 Fe-S oxidoreductase
lcl|NZ_LJAU01000047.1_cds_WP_007407609.1_3133	326423.RBAM_034210	0.0	1102.8	Bacillus	sfcA	GO:0003674,GO:0003824,GO:0004470,GO:0005575,GO:0005622,GO:0005623,GO:0005737,GO:0005829,GO:0006082,GO:0006090,GO:0006108,GO:0008150,GO:0008152,GO:0009987,GO:0016491,GO:0016614,GO:0016615,GO:0019752,GO:0032787,GO:0043436,GO:0043648,GO:0044237,GO:0044281,GO:0044424,GO:0044444,GO:0044464,GO:0055114,GO:0071704	1.1.1.38	ko:K00027	ko00620,ko01200,ko02020,map00620,map01200,map02020		R00214	RC00105	ko00000,ko00001,ko01000			iNJ661.Rv2332	Bacteria	1TPJ3@1239,1ZQEV@1386,4HBF1@91061,COG0281@1,COG0281@2	NA|NA|NA	C	malic enzyme
lcl|NZ_LJAU01000047.1_cds_WP_014419099.1_3151	326423.RBAM_034030	1.6e-129	468.8	Bacillus	atpB	GO:0003674,GO:0003824,GO:0005215,GO:0005575,GO:0005622,GO:0005623,GO:0005886,GO:0005887,GO:0006139,GO:0006163,GO:0006164,GO:0006725,GO:0006753,GO:0006754,GO:0006793,GO:0006796,GO:0006807,GO:0006810,GO:0006811,GO:0006812,GO:0008150,GO:0008152,GO:0008324,GO:0009058,GO:0009117,GO:0009123,GO:0009124,GO:0009126,GO:0009127,GO:0009141,GO:0009142,GO:0009144,GO:0009145,GO:0009150,GO:0009152,GO:0009156,GO:…		ko:K02108	ko00190,ko00195,ko01100,map00190,map00195,map01100	M00157			ko00000,ko00001,ko00002,ko00194,ko03110	3.A.2.1		iAPECO1_1312.APECO1_2725,iE2348C_1286.E2348C_4048,iEC042_1314.EC042_4125,iECABU_c1320.ECABU_c42230,iECED1_1282.ECED1_4428,iECIAI39_1322.ECIAI39_4342,iECNA114_1301.ECNA114_3887,iECOK1_1307.ECOK1_4187,iECP_1309.ECP_3937,iECS88_1305.ECS88_4160,iECSF_1327.ECSF_3586,iECUMN_1333.ECUMN_4268,iEcSMS35_1347.EcSMS35_4106,iLF82_1304.LF82_0192,iNRG857_1313.NRG857_18615,iUMN146_1321.UM146_18880,iUMNK88_1353.UM…	Bacteria	1TQIT@1239,1ZB02@1386,4H9NV@91061,COG0356@1,COG0356@2	NA|NA|NA	C	it plays a direct role in the translocation of protons across the membrane
lcl|NZ_LJAU01000047.1_cds_WP_003151167.1_3152	1051501.AYTL01000028_gene2080	3.6e-26	123.6	Bacillus	atpE	GO:0003674,GO:0003824,GO:0005215,GO:0005575,GO:0005622,GO:0005623,GO:0006139,GO:0006163,GO:0006164,GO:0006725,GO:0006753,GO:0006754,GO:0006793,GO:0006796,GO:0006807,GO:0006810,GO:0006811,GO:0006812,GO:0008150,GO:0008152,GO:0008324,GO:0009058,GO:0009117,GO:0009123,GO:0009124,GO:0009126,GO:0009127,GO:0009141,GO:0009142,GO:0009144,GO:0009145,GO:0009150,GO:0009152,GO:0009156,GO:0009161,GO:0009165,GO:…		ko:K02110	ko00190,ko00195,ko01100,map00190,map00195,map01100	M00157			ko00000,ko00001,ko00002,ko00194	3.A.2.1			Bacteria	1VEHP@1239,1ZIWP@1386,4HNKQ@91061,COG0636@1,COG0636@2	NA|NA|NA	C	F(1)F(0) ATP synthase produces ATP from ADP in the presence of a proton or sodium gradient. F-type ATPases consist of two structural domains, F(1) containing the extramembraneous catalytic core and F(0) containing the membrane proton channel, linked together by a central stalk and a peripheral stalk. During catalysis, ATP synthesis in the catalytic domain of F(1) is coupled via a rotary mechanism…
lcl|NZ_LJAU01000047.1_cds_WP_003151168.1_3153	326423.RBAM_034010	2.3e-42	178.7	Bacillus	atpF			ko:K02109	ko00190,ko00195,ko01100,map00190,map00195,map01100	M00157			ko00000,ko00001,ko00002,ko00194	3.A.2.1		iHN637.CLJU_RS01170,iYO844.BSU36850	Bacteria	1VB85@1239,1ZGHN@1386,4HM64@91061,COG0711@1,COG0711@2	NA|NA|NA	C	Component of the F(0) channel, it forms part of the peripheral stalk, linking F(1) to F(0)
lcl|NZ_LJAU01000047.1_cds_WP_053573973.1_3154	326423.RBAM_034000	5e-88	330.5	Bacillus	atpH			ko:K02113	ko00190,ko00195,ko01100,map00190,map00195,map01100	M00157			ko00000,ko00001,ko00002,ko00194	3.A.2.1			Bacteria	1VAG3@1239,1ZG65@1386,4HKFW@91061,COG0712@1,COG0712@2	NA|NA|NA	C	F(1)F(0) ATP synthase produces ATP from ADP in the presence of a proton or sodium gradient. F-type ATPases consist of two structural domains, F(1) containing the extramembraneous catalytic core and F(0) containing the membrane proton channel, linked together by a central stalk and a peripheral stalk. During catalysis, ATP synthesis in the catalytic domain of F(1) is coupled via a rotary mechanism…
lcl|NZ_LJAU01000047.1_cds_WP_003151170.1_3155	326423.RBAM_033990	1.1e-281	975.3	Bacillus	atpA	GO:0003674,GO:0003824,GO:0005215,GO:0005575,GO:0005618,GO:0005622,GO:0005623,GO:0005886,GO:0006139,GO:0006163,GO:0006164,GO:0006725,GO:0006753,GO:0006754,GO:0006793,GO:0006796,GO:0006807,GO:0006810,GO:0006811,GO:0006812,GO:0008150,GO:0008152,GO:0008324,GO:0009058,GO:0009117,GO:0009123,GO:0009124,GO:0009126,GO:0009127,GO:0009141,GO:0009142,GO:0009144,GO:0009145,GO:0009150,GO:0009152,GO:0009156,GO:…	3.6.3.14	ko:K02111	ko00190,ko00195,ko01100,map00190,map00195,map01100	M00157			ko00000,ko00001,ko00002,ko00194,ko01000	3.A.2.1		iIT341.HP1134,iSB619.SA_RS10975,iSbBS512_1146.SbBS512_E4187	Bacteria	1TNZ8@1239,1ZB13@1386,4HAMZ@91061,COG0056@1,COG0056@2	NA|NA|NA	C	Produces ATP from ADP in the presence of a proton gradient across the membrane. The alpha chain is a regulatory subunit
lcl|NZ_LJAU01000047.1_cds_WP_003151172.1_3156	326423.RBAM_033980	1.3e-151	542.3	Bacillus	atpG	GO:0005575,GO:0005623,GO:0005886,GO:0016020,GO:0044464,GO:0071944		ko:K02115	ko00190,ko00195,ko01100,map00190,map00195,map01100	M00157			ko00000,ko00001,ko00002,ko00194	3.A.2.1		iLJ478.TM1611,iSB619.SA_RS10970,iYO844.BSU36820	Bacteria	1TPBX@1239,1ZCKT@1386,4HB0E@91061,COG0224@1,COG0224@2	NA|NA|NA	C	Produces ATP from ADP in the presence of a proton gradient across the membrane. The gamma chain is believed to be important in regulating ATPase activity and the flow of protons through the CF(0) complex
lcl|NZ_LJAU01000047.1_cds_WP_003151173.1_3157	326423.RBAM_033970	4.1e-267	926.8	Bacillus	atpD		3.6.3.14	ko:K02112	ko00190,ko00195,ko01100,map00190,map00195,map01100	M00157			ko00000,ko00001,ko00002,ko00194,ko01000	3.A.2.1		iSB619.SA_RS10965	Bacteria	1TPGF@1239,1ZB62@1386,4HAT6@91061,COG0055@1,COG0055@2	NA|NA|NA	C	Produces ATP from ADP in the presence of a proton gradient across the membrane. The catalytic sites are hosted primarily by the beta subunits
lcl|NZ_LJAU01000047.1_cds_WP_003151176.1_3158	326423.RBAM_033960	3.1e-63	247.7	Bacillus	atpC	GO:0003674,GO:0003824,GO:0005215,GO:0005575,GO:0005622,GO:0005623,GO:0005886,GO:0006139,GO:0006163,GO:0006164,GO:0006725,GO:0006753,GO:0006754,GO:0006793,GO:0006796,GO:0006807,GO:0006810,GO:0006811,GO:0006812,GO:0008150,GO:0008152,GO:0008324,GO:0009058,GO:0009117,GO:0009123,GO:0009124,GO:0009126,GO:0009127,GO:0009141,GO:0009142,GO:0009144,GO:0009145,GO:0009150,GO:0009152,GO:0009156,GO:0009161,GO:…		ko:K02114	ko00190,ko00195,ko01100,map00190,map00195,map01100	M00157			ko00000,ko00001,ko00002,ko00194	3.A.2.1		iJN746.PP_5412,iSbBS512_1146.SbBS512_E4190	Bacteria	1VA89@1239,1ZGET@1386,4HKHS@91061,COG0355@1,COG0355@2	NA|NA|NA	C	Produces ATP from ADP in the presence of a proton gradient across the membrane
lcl|NZ_LJAU01000047.1_cds_WP_017418742.1_3166	326423.RBAM_033880	6.4e-145	520.0	Bacillus	fdhD			ko:K02379					ko00000				Bacteria	1TU8R@1239,1ZBNJ@1386,4HAY8@91061,COG1526@1,COG1526@2	NA|NA|NA	C	Required for formate dehydrogenase (FDH) activity. Acts as a sulfur carrier protein that transfers sulfur from IscS to the molybdenum cofactor prior to its insertion into FDH
lcl|NZ_LJAU01000049.1_cds_WP_007614074.1_3230	326423.RBAM_032420	4e-35	154.1	Bacillus	cccB			ko:K12263					ko00000				Bacteria	1VEEP@1239,1ZITU@1386,4HP6N@91061,COG2010@1,COG2010@2	NA|NA|NA	C	COG2010 Cytochrome c, mono- and diheme variants
lcl|NZ_LJAU01000054.1_cds_WP_094032595.1_3363	326423.RBAM_032010	6.5e-176	623.2	Bacillus	trxB		1.8.1.9	ko:K00384	ko00450,map00450		R02016,R03596,R09372	RC00013,RC02518,RC02873	ko00000,ko00001,ko01000				Bacteria	1TNZS@1239,1ZBDJ@1386,4HA4N@91061,COG0492@1,COG0492@2	NA|NA|NA	C	Belongs to the class-II pyridine nucleotide-disulfide oxidoreductase family
lcl|NZ_LJAU01000054.1_cds_WP_031378309.1_3411	326423.RBAM_031500	7.1e-303	1045.8	Bacillus	yvfH			ko:K02550,ko:K03303					ko00000,ko02000	2.A.14,2.A.14.1.2			Bacteria	1TQNM@1239,1ZC0U@1386,4HAF3@91061,COG1620@1,COG1620@2	NA|NA|NA	C	L-lactate permease
lcl|NZ_LJAU01000054.1_cds_WP_053574052.1_3414	326423.RBAM_031470	4.2e-135	487.3	Bacillus	lutA			ko:K18928					ko00000				Bacteria	1TPFC@1239,1ZCUT@1386,4HAKC@91061,COG0247@1,COG0247@2	NA|NA|NA	C	Is involved in L-lactate degradation and allows cells to grow with lactate as the sole carbon source
lcl|NZ_LJAU01000054.1_cds_WP_039253780.1_3415	326423.RBAM_031460	3.1e-270	937.2	Bacillus	lutB			ko:K18929					ko00000			iSF_1195.SF0259,iSFxv_1172.SFxv_0274,iS_1188.S0280	Bacteria	1TREQ@1239,1ZCJB@1386,4H9UI@91061,COG1139@1,COG1139@2	NA|NA|NA	C	Is involved in L-lactate degradation and allows cells to grow with lactate as the sole carbon source. Has probably a role as an electron transporter during oxidation of L-lactate
lcl|NZ_LJAU01000054.1_cds_WP_015418250.1_3427	326423.RBAM_031340	1.6e-188	665.2	Bacillus	yvbT	GO:0005575,GO:0005622,GO:0005623,GO:0005737,GO:0005829,GO:0044424,GO:0044444,GO:0044464											Bacteria	1TQWJ@1239,1ZAPR@1386,4HBMR@91061,COG2141@1,COG2141@2	NA|NA|NA	C	COG2141 Coenzyme F420-dependent N5,N10-methylene tetrahydromethanopterin reductase and related flavin-dependent oxidoreductases
lcl|NZ_LJAU01000054.1_cds_WP_007409964.1_3443	326423.RBAM_031190	2.7e-148	531.2	Bacillus													Bacteria	1UJD7@1239,1ZNS1@1386,4IT5Y@91061,COG0224@1,COG0224@2	NA|NA|NA	C	WbqC-like protein family
lcl|NZ_LJAU01000055.1_cds_WP_053574073.1_3478	326423.RBAM_030790	1.1e-181	642.5	Bacillus	ytmO	GO:0005575,GO:0005622,GO:0005623,GO:0005737,GO:0005829,GO:0044424,GO:0044444,GO:0044464											Bacteria	1TPRS@1239,1ZB1E@1386,4H9R2@91061,COG2141@1,COG2141@2	NA|NA|NA	C	COG2141 Coenzyme F420-dependent N5,N10-methylene tetrahydromethanopterin reductase and related flavin-dependent oxidoreductases
lcl|NZ_LJAU01000055.1_cds_WP_053574074.1_3480	326423.RBAM_030770	4.1e-253	880.2	Bacillus	moxC												Bacteria	1TQZ0@1239,1ZBUG@1386,4HAF9@91061,COG2141@1,COG2141@2	NA|NA|NA	C	COG2141 Coenzyme F420-dependent N5,N10-methylene tetrahydromethanopterin reductase and related flavin-dependent oxidoreductases
lcl|NZ_LJAU01000055.1_cds_WP_007410064.1_3542	326423.RBAM_030160	6.6e-262	909.4	Bacillus	fumC	GO:0003674,GO:0003824,GO:0004333,GO:0006082,GO:0006091,GO:0006099,GO:0006101,GO:0006106,GO:0006108,GO:0008150,GO:0008152,GO:0009060,GO:0009987,GO:0015980,GO:0016829,GO:0016835,GO:0016836,GO:0016999,GO:0017144,GO:0019752,GO:0043436,GO:0043648,GO:0044237,GO:0044238,GO:0044281,GO:0045333,GO:0055114,GO:0071704,GO:0072350	1.1.1.38,4.2.1.2	ko:K00027,ko:K01679	ko00020,ko00620,ko00720,ko01100,ko01110,ko01120,ko01130,ko01200,ko02020,ko04934,ko05200,ko05211,map00020,map00620,map00720,map01100,map01110,map01120,map01130,map01200,map02020,map04934,map05200,map05211	M00009,M00011,M00173,M00376	R00214,R01082	RC00105,RC00443	ko00000,ko00001,ko00002,ko01000				Bacteria	1UHPH@1239,1ZS23@1386,4HA6P@91061,COG0114@1,COG0114@2	NA|NA|NA	C	Involved in the TCA cycle. Catalyzes the stereospecific interconversion of fumarate to L-malate
lcl|NZ_LJAU01000055.1_cds_WP_003151877.1_3585	326423.RBAM_029760	1.4e-77	295.4	Bacillus	nifU	GO:0003674,GO:0003824,GO:0005488,GO:0005506,GO:0005575,GO:0005622,GO:0005623,GO:0005737,GO:0006807,GO:0006873,GO:0006875,GO:0006879,GO:0008150,GO:0008152,GO:0008198,GO:0009987,GO:0010467,GO:0016740,GO:0016782,GO:0019538,GO:0019725,GO:0030003,GO:0036455,GO:0042592,GO:0043167,GO:0043169,GO:0043170,GO:0044238,GO:0044424,GO:0044464,GO:0046872,GO:0046914,GO:0046916,GO:0048037,GO:0048878,GO:0050801,GO:…		ko:K04488					ko00000				Bacteria	1V3H9@1239,1ZFQ8@1386,4HIJ0@91061,COG0822@1,COG0822@2	NA|NA|NA	C	COG0822 NifU homolog involved in Fe-S cluster formation
lcl|NZ_LJAU01000055.1_cds_WP_014418791.1_3632	326423.RBAM_029310	1.2e-207	728.8	Bacillus	yutJ		1.6.99.3	ko:K03885	ko00190,map00190				ko00000,ko00001,ko01000				Bacteria	1TPE6@1239,1ZC0V@1386,4H9MY@91061,COG1252@1,COG1252@2	NA|NA|NA	C	NADH dehydrogenase
lcl|NZ_LJAU01000055.1_cds_WP_003151984.1_3646	326423.RBAM_029160	8.5e-187	659.4	Bacillus	yumC		1.18.1.2,1.19.1.1	ko:K21567					ko00000,ko01000			iYO844.BSU32110	Bacteria	1TRPN@1239,1ZCEZ@1386,4H9V7@91061,COG0492@1,COG0492@2	NA|NA|NA	C	reductase
lcl|NZ_LJAU01000055.1_cds_WP_053574121.1_3647	326423.RBAM_029150	1.9e-233	814.7	Bacillus	yumB	GO:0003674,GO:0003824,GO:0003955,GO:0006091,GO:0008150,GO:0008152,GO:0009060,GO:0009987,GO:0015980,GO:0016491,GO:0016651,GO:0016655,GO:0019646,GO:0022900,GO:0022904,GO:0044237,GO:0045333,GO:0055114	1.6.99.3	ko:K03885	ko00190,map00190				ko00000,ko00001,ko01000			iYO844.BSU32100	Bacteria	1TR6X@1239,1ZAV9@1386,4HA14@91061,COG1252@1,COG1252@2	NA|NA|NA	C	NADH dehydrogenase
lcl|NZ_LJAU01000055.1_cds_WP_007408652.1_3717	326423.RBAM_028470	2.9e-226	790.8	Bacillus	yugJ			ko:K00100,ko:K19955	ko00650,ko01120,map00650,map01120		R03544,R03545	RC00087	ko00000,ko00001,ko01000				Bacteria	1TPS3@1239,1ZBKF@1386,4H9TR@91061,COG1979@1,COG1979@2	NA|NA|NA	C	oxidoreductases, Fe-dependent alcohol dehydrogenase family
lcl|NZ_LJAU01000055.1_cds_WP_053574135.1_3718	326423.RBAM_028460	5.3e-228	796.6	Bacillus	yugK			ko:K00100,ko:K19955	ko00650,ko01120,map00650,map01120		R03544,R03545	RC00087	ko00000,ko00001,ko01000				Bacteria	1TPS3@1239,1ZDAC@1386,4H9TR@91061,COG1979@1,COG1979@2	NA|NA|NA	C	Dehydrogenase
lcl|NZ_LJAU01000055.1_cds_WP_025285169.1_3744	326423.RBAM_028210	6.9e-220	769.6	Bacillus	hmp	GO:0000166,GO:0001505,GO:0003674,GO:0003824,GO:0005488,GO:0005575,GO:0005622,GO:0005623,GO:0006807,GO:0006950,GO:0008150,GO:0008152,GO:0008941,GO:0009056,GO:0009987,GO:0016491,GO:0016705,GO:0016708,GO:0017144,GO:0033554,GO:0034641,GO:0036094,GO:0042133,GO:0042135,GO:0042737,GO:0043167,GO:0043168,GO:0044237,GO:0044248,GO:0044270,GO:0044464,GO:0046209,GO:0046210,GO:0048037,GO:0050660,GO:0050662,GO:…	1.14.12.17	ko:K05916	ko05132,map05132				ko00000,ko00001,ko01000				Bacteria	1TRG2@1239,1ZAP9@1386,4HAU3@91061,COG1017@1,COG1017@2,COG1018@1,COG1018@2	NA|NA|NA	C	Is involved in NO detoxification in an aerobic process, termed nitric oxide dioxygenase (NOD) reaction that utilizes O(2) and NAD(P)H to convert NO to nitrate, which protects the bacterium from various noxious nitrogen compounds. Therefore, plays a central role in the inducible response to nitrosative stress
lcl|NZ_LJAU01000055.1_cds_WP_017419517.1_3749	326423.RBAM_028160	5.5e-283	979.5	Bacillus	gbsA		1.2.1.8	ko:K00130	ko00260,ko01100,map00260,map01100	M00555	R02565,R02566	RC00080	ko00000,ko00001,ko00002,ko01000				Bacteria	1TP4S@1239,1ZAY9@1386,4H9MF@91061,COG1012@1,COG1012@2	NA|NA|NA	C	Belongs to the aldehyde dehydrogenase family
lcl|NZ_LJAU01000055.1_cds_WP_053574148.1_3750	326423.RBAM_028150	1e-226	792.3	Bacillus	gbsB	GO:0003674,GO:0003824,GO:0004022,GO:0005575,GO:0005622,GO:0005623,GO:0005737,GO:0005829,GO:0008150,GO:0008152,GO:0016491,GO:0016614,GO:0016616,GO:0044424,GO:0044444,GO:0044464,GO:0055114	1.1.1.1	ko:K11440,ko:K13954	ko00010,ko00071,ko00260,ko00350,ko00625,ko00626,ko01100,ko01110,ko01120,ko01130,ko01220,map00010,map00071,map00260,map00350,map00625,map00626,map01100,map01110,map01120,map01130,map01220	M00555	R00623,R00754,R04880,R05233,R05234,R06917,R06927,R08557,R08558	RC00050,RC00087,RC00088,RC00099,RC00116,RC00649	ko00000,ko00001,ko00002,ko01000				Bacteria	1TPB4@1239,1ZBBG@1386,4HAPA@91061,COG1454@1,COG1454@2	NA|NA|NA	C	alcohol dehydrogenase
lcl|NZ_LJAU01000084.1_cds_WP_021493613.1_4079	1274524.BSONL12_12881	2.1e-85	322.4	Bacillus			3.1.4.46,5.4.2.11	ko:K01126,ko:K01834	ko00010,ko00260,ko00564,ko00680,ko01100,ko01110,ko01120,ko01130,ko01200,ko01230,ko04922,ko05230,map00010,map00260,map00564,map00680,map01100,map01110,map01120,map01130,map01200,map01230,map04922,map05230	M00001,M00002,M00003	R01030,R01470,R01518	RC00017,RC00425,RC00536	ko00000,ko00001,ko00002,ko01000,ko04131,ko04147				Bacteria	1UY23@1239,1ZCIE@1386,4HEAD@91061,COG0584@1,COG0584@2	NA|NA|NA	C	glycerophosphoryl diester phosphodiesterase
lcl|NZ_LJAU01000002.1_cds_WP_007408144.1_245	326423.RBAM_025330	9.1e-198	696.0	Bacillus	leuB	GO:0003674,GO:0003824,GO:0003862,GO:0005575,GO:0005622,GO:0005623,GO:0005737,GO:0005829,GO:0006082,GO:0006520,GO:0006551,GO:0006807,GO:0008150,GO:0008152,GO:0008652,GO:0009058,GO:0009081,GO:0009082,GO:0009098,GO:0009987,GO:0016053,GO:0016491,GO:0016614,GO:0016616,GO:0019752,GO:0043436,GO:0044237,GO:0044238,GO:0044249,GO:0044281,GO:0044283,GO:0044424,GO:0044444,GO:0044464,GO:0046394,GO:0055114,GO:…	1.1.1.85	ko:K00052	ko00290,ko00660,ko01100,ko01110,ko01210,ko01230,map00290,map00660,map01100,map01110,map01210,map01230	M00432,M00535	R00994,R04426,R10052	RC00084,RC00417,RC03036	br01601,ko00000,ko00001,ko00002,ko01000			iYO844.BSU28270	Bacteria	1TPEM@1239,1ZB3Y@1386,4HATP@91061,COG0473@1,COG0473@2	NA|NA|NA	CE	Catalyzes the oxidation of 3-carboxy-2-hydroxy-4- methylpentanoate (3-isopropylmalate) to 3-carboxy-4-methyl-2- oxopentanoate. The product decarboxylates to 4-methyl-2 oxopentanoate
lcl|NZ_LJAU01000022.1_cds_WP_053573540.1_1810	326423.RBAM_010570	4.8e-298	1029.6	Bacillus	yhfW	GO:0003674,GO:0003824,GO:0005575,GO:0005622,GO:0005623,GO:0005737,GO:0008150,GO:0008152,GO:0016491,GO:0044424,GO:0044464,GO:0055114		ko:K09471	ko00330,ko01100,map00330,map01100	M00136	R07415	RC00062	ko00000,ko00001,ko00002,ko01000				Bacteria	1TR1R@1239,1ZC19@1386,4H9V8@91061,COG0665@1,COG0665@2,COG0723@1,COG0723@2	NA|NA|NA	CE	COG0665 Glycine D-amino acid oxidases (deaminating)
lcl|NZ_LJAU01000029.1_cds_WP_053573706.1_2324	586416.GZ22_12720	8e-167	593.2	Bacilli	ycsA		1.1.1.83,1.1.1.93,4.1.1.73	ko:K07246	ko00630,ko00650,map00630,map00650		R00215,R01751,R02545,R06180	RC00084,RC00105,RC00594	ko00000,ko00001,ko01000				Bacteria	1TPEM@1239,4HA76@91061,COG0473@1,COG0473@2	NA|NA|NA	CE	Tartrate dehydrogenase
lcl|NZ_LJAU01000007.1_cds_WP_053573299.1_888	326423.RBAM_019180	2.5e-225	787.7	Bacillus	yojK	GO:0003674,GO:0003824,GO:0005575,GO:0005622,GO:0005623,GO:0008194,GO:0016740,GO:0016757,GO:0043226,GO:0043227,GO:0043229,GO:0043231,GO:0044424,GO:0044464											Bacteria	1V064@1239,1ZRT0@1386,4IRAS@91061,COG1819@1,COG1819@2	NA|NA|NA	CG	UDP-glucoronosyl and UDP-glucosyl transferase
lcl|NZ_LJAU01000019.1_cds_WP_031378841.1_1540	326423.RBAM_012300	2e-222	778.1	Bacillus	oleD	GO:0003674,GO:0003824,GO:0005575,GO:0005622,GO:0005623,GO:0008194,GO:0016740,GO:0016757,GO:0043226,GO:0043227,GO:0043229,GO:0043231,GO:0044424,GO:0044464		ko:K14375,ko:K21251,ko:K21260,ko:K21262	ko00522,ko01052,ko01059,ko01130,map00522,map01052,map01059,map01130	M00777,M00833	R06484,R06485,R06486,R06487,R06488,R06489,R06490,R06491,R06492,R06493,R06494,R06495,R06496,R06497,R06498,R06499,R11418,R11420,R11421	RC00005,RC00049,RC03434	ko00000,ko00001,ko00002,ko01000,ko01008,ko01504		GT1		Bacteria	1TSPC@1239,1ZB3Z@1386,4HB9I@91061,COG1819@1,COG1819@2	NA|NA|NA	CG	COG1819 Glycosyl transferases, related to UDP-glucuronosyltransferase
lcl|NZ_LJAU01000029.1_cds_WP_053573708.1_2326	326423.RBAM_006110	1.8e-228	798.1	Bacillus	ydhE	GO:0003674,GO:0003824,GO:0005575,GO:0005622,GO:0005623,GO:0008194,GO:0016740,GO:0016757,GO:0043226,GO:0043227,GO:0043229,GO:0043231,GO:0044424,GO:0044464											Bacteria	1TSPC@1239,1ZB3Z@1386,4HB9I@91061,COG1819@1,COG1819@2	NA|NA|NA	CG	COG1819 Glycosyl transferases, related to UDP-glucuronosyltransferase
lcl|NZ_LJAU01000018.1_cds_WP_015417487.1_1430	326423.RBAM_016570	6.1e-160	570.1	Bacillus	spoVFA	GO:0003674,GO:0003824,GO:0005575,GO:0005622,GO:0005623,GO:0005737,GO:0005829,GO:0008150,GO:0008152,GO:0016491,GO:0016614,GO:0016616,GO:0016618,GO:0030267,GO:0044424,GO:0044444,GO:0044464,GO:0055114	1.1.1.29,1.1.1.399,1.1.1.95	ko:K00018,ko:K00058,ko:K06410	ko00260,ko00630,ko00680,ko01100,ko01110,ko01120,ko01130,ko01200,ko01230,map00260,map00630,map00680,map01100,map01110,map01120,map01130,map01200,map01230	M00020,M00346	R00717,R01388,R01513	RC00031,RC00042	ko00000,ko00001,ko00002,ko01000,ko04147			iYO844.BSU16730	Bacteria	1UI1W@1239,1ZAZJ@1386,4HA71@91061,COG1052@1,COG1052@2	NA|NA|NA	CH	Dipicolinate synthase subunit A
lcl|NZ_LJAU01000022.1_cds_WP_053573544.1_1825	326423.RBAM_010720	7.7e-277	959.1	Bacillus	yhjG												Bacteria	1TSDI@1239,1ZF6C@1386,4HAQG@91061,COG0654@1,COG0654@2	NA|NA|NA	CH	FAD binding domain
lcl|NZ_LJAU01000025.1_cds_WP_053573622.1_2083	326423.RBAM_007370	2.4e-206	724.5	Bacillus	yetM												Bacteria	1VUA1@1239,1ZE9G@1386,4HTBK@91061,COG0654@1,COG0654@2	NA|NA|NA	CH	FAD binding domain
lcl|NZ_LJAU01000054.1_cds_WP_039253717.1_3371	326423.RBAM_031930	3.3e-183	647.5	Bacillus	ghrB	GO:0003674,GO:0003824,GO:0005575,GO:0005622,GO:0005623,GO:0005737,GO:0005829,GO:0005975,GO:0006082,GO:0008150,GO:0008152,GO:0008873,GO:0008875,GO:0009056,GO:0009987,GO:0016052,GO:0016054,GO:0016491,GO:0016614,GO:0016616,GO:0016618,GO:0019520,GO:0019522,GO:0019752,GO:0030267,GO:0032787,GO:0043436,GO:0044237,GO:0044238,GO:0044248,GO:0044262,GO:0044275,GO:0044281,GO:0044282,GO:0044424,GO:0044444,GO:…	1.1.1.215,1.1.1.26,1.1.1.43,1.1.1.79,1.1.1.81	ko:K00015,ko:K00032,ko:K00090	ko00030,ko00260,ko00480,ko00620,ko00630,ko01100,ko01110,ko01120,map00030,map00260,map00480,map00620,map00630,map01100,map01110,map01120		R00465,R00717,R01388,R01392,R01739,R02032,R02034	RC00001,RC00031,RC00042,RC00084	ko00000,ko00001,ko01000			iSFV_1184.SFV_3534	Bacteria	1TPCX@1239,1ZB0I@1386,4HASY@91061,COG1052@1,COG1052@2	NA|NA|NA	CH	Belongs to the D-isomer specific 2-hydroxyacid dehydrogenase family
lcl|NZ_LJAU01000002.1_cds_WP_003152373.1_87	326423.RBAM_026950	2.7e-57	227.6	Bacillus	ytpP	GO:0003674,GO:0003824,GO:0004791,GO:0005575,GO:0005622,GO:0005623,GO:0005737,GO:0005829,GO:0006950,GO:0006979,GO:0008150,GO:0008152,GO:0009636,GO:0009987,GO:0015035,GO:0015036,GO:0016209,GO:0016491,GO:0016651,GO:0016667,GO:0016668,GO:0016671,GO:0019725,GO:0033554,GO:0034599,GO:0042221,GO:0042592,GO:0044424,GO:0044444,GO:0044464,GO:0045454,GO:0047134,GO:0050789,GO:0050794,GO:0050896,GO:0051716,GO:…	2.7.1.180,5.3.4.1	ko:K01829,ko:K03671,ko:K03734,ko:K06196	ko04621,ko05418,map04621,map05418				ko00000,ko00001,ko01000,ko02000,ko03110	5.A.1.2			Bacteria	1VAS6@1239,1ZHAS@1386,4HKGM@91061,COG0526@1,COG0526@2	NA|NA|NA	CO	Thioredoxin
lcl|NZ_LJAU01000005.1_cds_WP_003153391.1_750	326423.RBAM_021290	7.3e-100	369.8	Bacillus	resA	GO:0008150,GO:0009987,GO:0016043,GO:0017004,GO:0022607,GO:0034622,GO:0043933,GO:0044085,GO:0065003,GO:0071840											Bacteria	1VAPY@1239,1ZPVW@1386,4HI6P@91061,COG0526@1,COG0526@2	NA|NA|NA	CO	Thiol-disulfide oxidoreductase which is required in disulfide reduction during c-type cytochrome synthesis. May accept reducing equivalents from CcdA, leading to breakage of disulfide bonds in apocytochrome c
lcl|NZ_LJAU01000017.1_cds_WP_003153980.1_1027	326423.RBAM_017810	6.3e-93	346.7	Bacillus	yneN												Bacteria	1VAPY@1239,1ZG2C@1386,4HJN1@91061,COG0526@1,COG0526@2	NA|NA|NA	CO	alkyl hydroperoxide reductase Thiol specific antioxidant Mal allergen
lcl|NZ_LJAU01000018.1_cds_WP_007409594.1_1139	326423.RBAM_013610	4.5e-88	330.5	Bacillus	stoA			ko:K06196					ko00000,ko02000	5.A.1.2			Bacteria	1VAPY@1239,1ZEK2@1386,4HJN1@91061,COG0526@1,COG0526@2	NA|NA|NA	CO	thiol-disulfide
lcl|NZ_LJAU01000018.1_cds_WP_053573393.1_1175	326423.RBAM_013990	9.3e-80	302.8	Bacillus	ykuV												Bacteria	1V1R4@1239,1ZBFR@1386,4HFWU@91061,COG0526@1,COG0526@2	NA|NA|NA	CO	thiol-disulfide
lcl|NZ_LJAU01000018.1_cds_WP_007409664.1_1222	224308.BSU14620	5.1e-44	183.7	Bacillus	slp												Bacteria	1UAWB@1239,1ZJHW@1386,4IM94@91061,COG0526@1,COG0526@2	NA|NA|NA	CO	COG0526, thiol-disulfide isomerase and thioredoxins
lcl|NZ_LJAU01000029.1_cds_WP_003156200.1_2222	326423.RBAM_004890	1.9e-55	221.5	Bacillus	ydbP	GO:0003674,GO:0003824,GO:0004791,GO:0005575,GO:0005622,GO:0005623,GO:0005737,GO:0005829,GO:0006950,GO:0006979,GO:0008150,GO:0008152,GO:0009636,GO:0009987,GO:0015035,GO:0015036,GO:0016209,GO:0016491,GO:0016651,GO:0016667,GO:0016668,GO:0016671,GO:0019725,GO:0033554,GO:0034599,GO:0042221,GO:0042592,GO:0044424,GO:0044444,GO:0044464,GO:0045454,GO:0047134,GO:0050789,GO:0050794,GO:0050896,GO:0051716,GO:…	2.7.1.180,5.3.4.1	ko:K01829,ko:K03671,ko:K03734,ko:K06196	ko04621,ko05418,map04621,map05418				ko00000,ko00001,ko01000,ko02000,ko03110	5.A.1.2			Bacteria	1VA84@1239,1ZHXM@1386,4HKCD@91061,COG0526@1,COG0526@2	NA|NA|NA	CO	Thioredoxin
lcl|NZ_LJAU01000034.1_cds_WP_053573767.1_2511	326423.RBAM_002900	1e-54	219.2	Bacillus	traF			ko:K12057					ko00000,ko02044	3.A.7.11.1			Bacteria	1VFUD@1239,1ZJBR@1386,4HNQS@91061,COG0526@1,COG0526@2	NA|NA|NA	CO	Thioredoxin
lcl|NZ_LJAU01000055.1_cds_WP_003151847.1_3575	326423.RBAM_029850	2.7e-54	217.6	Bacillus	yusE												Bacteria	1VEVR@1239,1ZIVX@1386,4HNM9@91061,COG0526@1,COG0526@2	NA|NA|NA	CO	Thioredoxin
lcl|NZ_LJAU01000022.1_cds_WP_053573530.1_1762	326423.RBAM_010140	3.9e-205	720.7	Bacillus	yhaP			ko:K01992		M00254			ko00000,ko00002,ko02000	3.A.1			Bacteria	1TXRK@1239,1ZBM6@1386,4HC9K@91061,COG1668@1,COG1668@2	NA|NA|NA	CP	COG1668 ABC-type Na efflux pump, permease component
lcl|NZ_LJAU01000047.1_cds_WP_053573958.1_3098	326423.RBAM_034590	6.3e-77	293.5	Bacteria													Bacteria	COG1300@1,COG1300@2	NA|NA|NA	CP	Membrane
lcl|NZ_LJAU01000055.1_cds_WP_053574120.1_3643	326423.RBAM_029200	7e-71	273.5	Bacteria													Bacteria	COG1300@1,COG1300@2	NA|NA|NA	CP	Membrane
lcl|NZ_LJAU01000055.1_cds_WP_053574131.1_3692	326423.RBAM_028710	4.1e-262	910.2	Bacillus	mrpD	GO:0003674,GO:0005215,GO:0005451,GO:0006810,GO:0006811,GO:0006812,GO:0006814,GO:0008150,GO:0008324,GO:0015075,GO:0015077,GO:0015078,GO:0015081,GO:0015291,GO:0015297,GO:0015298,GO:0015299,GO:0015318,GO:0015385,GO:0015491,GO:0015672,GO:0022804,GO:0022857,GO:0022890,GO:0030001,GO:0034220,GO:0035725,GO:0046873,GO:0051179,GO:0051234,GO:0055085,GO:0098655,GO:0098660,GO:0098662,GO:0099516,GO:1902600		ko:K05568					ko00000,ko02000	2.A.63.1,2.A.63.2		iSB619.SA_RS04615	Bacteria	1TRAT@1239,1ZB2A@1386,4HA10@91061,COG0651@1,COG0651@2	NA|NA|NA	CP	Subunit D of antiporter complex involved in resistance to high concentrations of Na , K , Li and or alkali
lcl|NZ_LJAU01000055.1_cds_WP_015418101.1_3695	326423.RBAM_028680	0.0	1468.8	Bacillus	phaA	GO:0003674,GO:0005215,GO:0005451,GO:0006810,GO:0006811,GO:0006812,GO:0006814,GO:0008150,GO:0008324,GO:0015075,GO:0015077,GO:0015078,GO:0015081,GO:0015291,GO:0015297,GO:0015298,GO:0015299,GO:0015318,GO:0015385,GO:0015491,GO:0015672,GO:0022804,GO:0022857,GO:0022890,GO:0030001,GO:0034220,GO:0035725,GO:0046873,GO:0051179,GO:0051234,GO:0055085,GO:0098655,GO:0098660,GO:0098662,GO:0099516,GO:1902600	1.6.5.3	ko:K00341,ko:K05559,ko:K05565,ko:K05566	ko00190,ko01100,map00190,map01100	M00144	R11945	RC00061	ko00000,ko00001,ko00002,ko01000,ko02000	2.A.63.1,2.A.63.2,3.D.1		iSB619.SA_RS04630	Bacteria	1TQW4@1239,1ZAZ0@1386,4H9YR@91061,COG1009@1,COG1009@2,COG2111@1,COG2111@2	NA|NA|NA	CP	COG1009 NADH ubiquinone oxidoreductase subunit 5 (chain L) Multisubunit Na H antiporter, MnhA subunit
lcl|NZ_LJAU01000002.1_cds_WP_053573114.1_90	326423.RBAM_026920	0.0	1347.4	Bacillus	sftA			ko:K03466					ko00000,ko03036	3.A.12			Bacteria	1TPJR@1239,1ZAYY@1386,4HA1S@91061,COG1674@1,COG1674@2	NA|NA|NA	D	Belongs to the FtsK SpoIIIE SftA family
lcl|NZ_LJAU01000002.1_cds_WP_039254212.1_121	326423.RBAM_026540	7.3e-263	912.9	Bacillus	ezrA	GO:0000278,GO:0000281,GO:0000910,GO:0000917,GO:0000918,GO:0000921,GO:0005575,GO:0005623,GO:0005886,GO:0006996,GO:0007010,GO:0007049,GO:0008150,GO:0009987,GO:0016020,GO:0016043,GO:0022402,GO:0022607,GO:0031106,GO:0032185,GO:0032506,GO:0034622,GO:0043933,GO:0044085,GO:0044464,GO:0048518,GO:0048522,GO:0050789,GO:0050794,GO:0051301,GO:0051302,GO:0051781,GO:0061640,GO:0065003,GO:0065007,GO:0070925,GO:…		ko:K06286,ko:K07158					ko00000,ko03036				Bacteria	1TQR7@1239,1ZAWX@1386,4HA15@91061,COG4477@1,COG4477@2	NA|NA|NA	D	modulates the frequency and position of FtsZ ring formation. Inhibits FtsZ ring formation at polar sites. Interacts either with FtsZ or with one of its binding partners to promote depolymerization
lcl|NZ_LJAU01000002.1_cds_WP_007408114.1_207	326423.RBAM_025680	1.5e-39	168.3	Bacillus	zapA			ko:K09888					ko00000,ko03036				Bacteria	1VFZR@1239,1ZHZX@1386,4HNRI@91061,COG3027@1,COG3027@2	NA|NA|NA	D	Activator of cell division through the inhibition of FtsZ GTPase activity, therefore promoting FtsZ assembly into bundles of protofilaments necessary for the formation of the division Z ring. It is recruited early at mid-cell but it is not essential for cell division
lcl|NZ_LJAU01000002.1_cds_WP_003152618.1_249	326423.RBAM_025290	1e-213	749.2	Bacillus	tig	GO:0005575,GO:0005622,GO:0005623,GO:0005737,GO:0044424,GO:0044464		ko:K03545					ko00000				Bacteria	1TQQ8@1239,1ZBRE@1386,4H9Q8@91061,COG0544@1,COG0544@2	NA|NA|NA	D	Involved in protein export. Acts as a chaperone by maintaining the newly synthesized protein in an open conformation. Functions as a peptidyl-prolyl cis-trans isomerase
lcl|NZ_LJAU01000002.1_cds_WP_007612895.1_253	326423.RBAM_025250	5.7e-106	390.2	Bacillus	engB	GO:0000166,GO:0001882,GO:0001883,GO:0003674,GO:0005488,GO:0005525,GO:0005575,GO:0005622,GO:0005623,GO:0005737,GO:0005829,GO:0017076,GO:0019001,GO:0032549,GO:0032550,GO:0032553,GO:0032555,GO:0032561,GO:0035639,GO:0036094,GO:0043167,GO:0043168,GO:0044424,GO:0044444,GO:0044464,GO:0097159,GO:0097367,GO:1901265,GO:1901363		ko:K03978					ko00000,ko03036				Bacteria	1TSPW@1239,1ZBX7@1386,4HBXZ@91061,COG0218@1,COG0218@2	NA|NA|NA	D	Necessary for normal cell division and for the maintenance of normal septation
lcl|NZ_LJAU01000002.1_cds_WP_015417926.1_268	326423.RBAM_025100	3.5e-100	370.9	Bacillus	maf	GO:0000278,GO:0000281,GO:0000910,GO:0000917,GO:0005575,GO:0005623,GO:0007049,GO:0008150,GO:0009987,GO:0016043,GO:0022402,GO:0022607,GO:0030428,GO:0032506,GO:0044085,GO:0044464,GO:0051301,GO:0061640,GO:0071840,GO:0090529,GO:1902410,GO:1903047		ko:K06287					ko00000				Bacteria	1V6FH@1239,1ZGDP@1386,4HIMK@91061,COG0424@1,COG0424@2	NA|NA|NA	D	septum formation protein Maf
lcl|NZ_LJAU01000002.1_cds_WP_003152647.1_270	326423.RBAM_025080	6.9e-184	649.8	Bacillus	mreB			ko:K03569					ko00000,ko02048,ko03036,ko04812	1.A.33.1,9.B.157.1			Bacteria	1TP51@1239,1ZB43@1386,4HA4S@91061,COG1077@1,COG1077@2	NA|NA|NA	D	Rod shape-determining protein MreB
lcl|NZ_LJAU01000002.1_cds_WP_003152653.1_273	326423.RBAM_025050	2.5e-97	361.7	Bacillus	minC	GO:0000910,GO:0003674,GO:0004857,GO:0007049,GO:0007105,GO:0008150,GO:0009987,GO:0022402,GO:0030234,GO:0031333,GO:0032271,GO:0032272,GO:0032506,GO:0036214,GO:0043086,GO:0043254,GO:0044087,GO:0044092,GO:0048519,GO:0048523,GO:0050789,GO:0050790,GO:0050794,GO:0051128,GO:0051129,GO:0051179,GO:0051301,GO:0061640,GO:0065007,GO:0065009,GO:0098772		ko:K03610					ko00000,ko03036,ko04812				Bacteria	1VAPC@1239,1ZDSJ@1386,4HBTI@91061,COG0850@1,COG0850@2	NA|NA|NA	D	Cell division inhibitor that blocks the formation of polar Z ring septums. Rapidly oscillates between the poles of the cell to destabilize FtsZ filaments that have formed before they mature into polar Z rings. Prevents FtsZ polymerization
lcl|NZ_LJAU01000002.1_cds_WP_003152655.1_274	326423.RBAM_025040	4e-142	510.8	Bacillus	minD	GO:0005575,GO:0005623,GO:0005886,GO:0016020,GO:0044464,GO:0071944		ko:K03609					ko00000,ko03036,ko04812				Bacteria	1TP6P@1239,1ZB5P@1386,4HB2F@91061,COG2894@1,COG2894@2	NA|NA|NA	D	Belongs to the ParA family
lcl|NZ_LJAU01000005.1_cds_WP_003153541.1_652	326423.RBAM_020330	5.7e-46	189.9	Bacillus	gpsB			ko:K04074					ko00000,ko03036				Bacteria	1VEQ4@1239,1ZH10@1386,4HKUX@91061,COG3599@1,COG3599@2	NA|NA|NA	D	Divisome component that associates with the complex late in its assembly, after the Z-ring is formed, and is dependent on DivIC and PBP2B for its recruitment to the divisome. Together with EzrA, is a key component of the system that regulates PBP1 localization during cell cycle progression. Its main role could be the removal of PBP1 from the cell pole after pole maturation is completed. Also cont…
lcl|NZ_LJAU01000005.1_cds_WP_007409428.1_756	326423.RBAM_021350	1.3e-102	379.0	Bacillus	scpB	GO:0003674,GO:0005488,GO:0005515,GO:0042802		ko:K06024					ko00000,ko03036				Bacteria	1V6HI@1239,1ZFNU@1386,4HIQ0@91061,COG1386@1,COG1386@2	NA|NA|NA	D	Participates in chromosomal partition during cell division. May act via the formation of a condensin-like complex containing Smc and ScpA that pull DNA away from mid-cell into both cell halves
lcl|NZ_LJAU01000005.1_cds_WP_007409427.1_757	326423.RBAM_021360	3.6e-129	467.6	Bacillus	scpA	GO:0003674,GO:0005488,GO:0005515,GO:0042802		ko:K05896					ko00000,ko03036				Bacteria	1TRW3@1239,1ZDD6@1386,4HA6Q@91061,COG1354@1,COG1354@2	NA|NA|NA	D	Participates in chromosomal partition during cell division. May act via the formation of a condensin-like complex containing Smc and ScpB that pull DNA away from mid-cell into both cell halves
lcl|NZ_LJAU01000017.1_cds_WP_003154001.1_1042	326423.RBAM_017660	1.4e-50	205.3	Bacillus	yneA	GO:0006950,GO:0006974,GO:0007154,GO:0008150,GO:0009432,GO:0009605,GO:0009987,GO:0009991,GO:0031668,GO:0033554,GO:0050896,GO:0051716,GO:0071496		ko:K06194					ko00000	1.A.34.1.2			Bacteria	1VK5T@1239,1ZH8B@1386,4HRE2@91061,COG1388@1,COG1388@2	NA|NA|NA	D	Inhibits cell division during the SOS response. Affects a later stage of the cell division protein assembly, after the assembly of the Z ring, by probably suppressing recruitment of FtsL and or DivIC to the division machinery
lcl|NZ_LJAU01000018.1_cds_WP_003154558.1_1197	326423.RBAM_014210	1.2e-183	649.0	Bacillus	mreB			ko:K03569					ko00000,ko02048,ko03036,ko04812	1.A.33.1,9.B.157.1			Bacteria	1TP51@1239,1ZCN2@1386,4HC52@91061,COG1077@1,COG1077@2	NA|NA|NA	D	Rod-share determining protein MreBH
lcl|NZ_LJAU01000018.1_cds_WP_015417409.1_1244	326423.RBAM_014710	1.9e-212	745.0	Bacillus	ftsW			ko:K03588	ko04112,map04112				ko00000,ko00001,ko02000,ko03036	2.A.103.1			Bacteria	1TPT7@1239,1ZBDZ@1386,4HAEV@91061,COG0772@1,COG0772@2	NA|NA|NA	D	Belongs to the SEDS family
lcl|NZ_LJAU01000018.1_cds_WP_017417731.1_1274	326423.RBAM_015010	1.8e-51	208.4	Bacillus	ftsL												Bacteria	1VDUV@1239,1ZIVC@1386,4HKM7@91061,COG4839@1,COG4839@2	NA|NA|NA	D	Essential cell division protein
lcl|NZ_LJAU01000018.1_cds_WP_003154430.1_1280	326423.RBAM_015070	2.9e-196	691.0	Bacillus	spoVE	GO:0005575,GO:0005623,GO:0005886,GO:0016020,GO:0044464,GO:0071944		ko:K03588	ko04112,map04112				ko00000,ko00001,ko02000,ko03036	2.A.103.1			Bacteria	1TPT7@1239,1ZBY5@1386,4HAEV@91061,COG0772@1,COG0772@2	NA|NA|NA	D	Belongs to the SEDS family
lcl|NZ_LJAU01000018.1_cds_WP_015417424.1_1283	326423.RBAM_015100	6.6e-134	483.4	Bacillus	divIB			ko:K03589	ko04112,map04112				ko00000,ko00001,ko03036				Bacteria	1V6V5@1239,1ZDSW@1386,4HDFD@91061,COG1589@1,COG1589@2	NA|NA|NA	D	Cell division protein that may be involved in stabilizing or promoting the assembly of the division complex
lcl|NZ_LJAU01000018.1_cds_WP_003154425.1_1284	326423.RBAM_015110	2.7e-228	797.7	Bacillus	ftsA	GO:0003674,GO:0003824,GO:0005575,GO:0005623,GO:0005886,GO:0008150,GO:0009898,GO:0009987,GO:0016020,GO:0016462,GO:0016787,GO:0016817,GO:0016818,GO:0016887,GO:0017111,GO:0032153,GO:0044425,GO:0044459,GO:0044464,GO:0051301,GO:0071944,GO:0098552,GO:0098562		ko:K03590	ko04112,map04112				ko00000,ko00001,ko03036,ko04812				Bacteria	1TP1Z@1239,1ZBH1@1386,4H9NF@91061,COG0849@1,COG0849@2	NA|NA|NA	D	Cell division protein that is involved in the assembly of the Z ring. May serve as a membrane anchor for the Z ring
lcl|NZ_LJAU01000018.1_cds_WP_003154424.1_1285	326423.RBAM_015120	2e-203	714.9	Bacillus	ftsZ	GO:0000166,GO:0001882,GO:0001883,GO:0003674,GO:0003824,GO:0003924,GO:0005488,GO:0005515,GO:0005525,GO:0005575,GO:0005622,GO:0005623,GO:0005737,GO:0008150,GO:0009987,GO:0016462,GO:0016787,GO:0016817,GO:0016818,GO:0017076,GO:0017111,GO:0019001,GO:0030428,GO:0032153,GO:0032549,GO:0032550,GO:0032553,GO:0032555,GO:0032561,GO:0035639,GO:0036094,GO:0042802,GO:0043167,GO:0043168,GO:0044424,GO:0044464,GO:…		ko:K03531	ko04112,map04112				ko00000,ko00001,ko02048,ko03036,ko04812				Bacteria	1TP6W@1239,1ZC2F@1386,4H9WZ@91061,COG0206@1,COG0206@2	NA|NA|NA	D	Essential cell division protein that forms a contractile ring structure (Z ring) at the future cell division site. The regulation of the ring assembly controls the timing and the location of cell division. One of the functions of the FtsZ ring is to recruit other cell division proteins to the septum to produce a new cell wall between the dividing cells. Binds GTP and shows GTPase activity
lcl|NZ_LJAU01000018.1_cds_WP_033574590.1_1295	326423.RBAM_015220	3.1e-59	234.6	Bacillus	sepF	GO:0000910,GO:0003674,GO:0005488,GO:0005515,GO:0005575,GO:0005623,GO:0005886,GO:0007049,GO:0008150,GO:0009987,GO:0016020,GO:0016043,GO:0022402,GO:0022607,GO:0032506,GO:0042802,GO:0044085,GO:0044464,GO:0051301,GO:0071840,GO:0071944,GO:0090529		ko:K09772					ko00000,ko03036				Bacteria	1VER3@1239,1ZGE0@1386,4HKIC@91061,COG1799@1,COG1799@2	NA|NA|NA	D	Cell division protein that is part of the divisome complex and is recruited early to the Z-ring. Probably stimulates Z-ring formation, perhaps through the cross-linking of FtsZ protofilaments. Its function overlaps with FtsA
lcl|NZ_LJAU01000018.1_cds_WP_003154406.1_1298	326423.RBAM_015250	2e-67	261.9	Bacillus	divIVA	GO:0003674,GO:0005488,GO:0005515,GO:0042802		ko:K04074					ko00000,ko03036				Bacteria	1V27M@1239,1ZFNB@1386,4HG80@91061,COG3599@1,COG3599@2	NA|NA|NA	D	Cell division initiation protein
lcl|NZ_LJAU01000018.1_cds_WP_053573433.1_1350	326423.RBAM_015770	0.0	1763.8	Bacillus	smc	GO:0003674,GO:0005488,GO:0005515,GO:0042802		ko:K03529					ko00000,ko03036				Bacteria	1TPJV@1239,1ZAWM@1386,4HB89@91061,COG1196@1,COG1196@2	NA|NA|NA	D	Required for chromosome condensation and partitioning
lcl|NZ_LJAU01000018.1_cds_WP_053573440.1_1398	326423.RBAM_016250	9.1e-156	556.2	Bacillus	flhG			ko:K02282,ko:K04562					ko00000,ko02035,ko02044				Bacteria	1TRZ5@1239,1ZE3G@1386,4HCWZ@91061,COG0455@1,COG0455@2	NA|NA|NA	D	Belongs to the ParA family
lcl|NZ_LJAU01000018.1_cds_WP_015417491.1_1438	326423.RBAM_016650	0.0	1319.7	Bacillus	ftsK	GO:0000003,GO:0006355,GO:0008150,GO:0009889,GO:0010468,GO:0010556,GO:0019219,GO:0019222,GO:0019954,GO:0030436,GO:0031323,GO:0031326,GO:0032502,GO:0043934,GO:0050789,GO:0050794,GO:0051171,GO:0051252,GO:0060255,GO:0065007,GO:0080090,GO:1903506,GO:2000112,GO:2001141		ko:K03466					ko00000,ko03036	3.A.12			Bacteria	1TPJR@1239,1ZANX@1386,4H9WA@91061,COG1674@1,COG1674@2	NA|NA|NA	D	Belongs to the FtsK SpoIIIE SftA family
lcl|NZ_LJAU01000022.1_cds_WP_012117180.1_1732	326423.RBAM_009830	1.4e-51	208.8	Bacilli	crcB	GO:0003674,GO:0005215,GO:0005575,GO:0005623,GO:0005886,GO:0005887,GO:0006810,GO:0006811,GO:0006820,GO:0008150,GO:0008509,GO:0015075,GO:0015103,GO:0015318,GO:0015698,GO:0016020,GO:0016021,GO:0022857,GO:0031224,GO:0031226,GO:0034220,GO:0044425,GO:0044459,GO:0044464,GO:0051179,GO:0051234,GO:0055085,GO:0071944,GO:0098656,GO:0098660,GO:0098661,GO:1903424,GO:1903425		ko:K06199					ko00000,ko02000	1.A.43.1,1.A.43.2,1.A.43.3			Bacteria	1VM30@1239,4HRC4@91061,COG0239@1,COG0239@2	NA|NA|NA	D	Important for reducing fluoride concentration in the cell, thus reducing its toxicity
lcl|NZ_LJAU01000022.1_cds_WP_053573525.1_1733	326423.RBAM_009840	6e-59	233.4	Bacteria	crcB	GO:0003674,GO:0005215,GO:0005575,GO:0005623,GO:0005886,GO:0005887,GO:0006810,GO:0006811,GO:0006820,GO:0008150,GO:0008509,GO:0015075,GO:0015103,GO:0015318,GO:0015698,GO:0016020,GO:0016021,GO:0022857,GO:0031224,GO:0031226,GO:0034220,GO:0044425,GO:0044459,GO:0044464,GO:0051179,GO:0051234,GO:0055085,GO:0071944,GO:0098656,GO:0098660,GO:0098661,GO:1903424,GO:1903425		ko:K06199					ko00000,ko02000	1.A.43.1,1.A.43.2,1.A.43.3			Bacteria	COG0239@1,COG0239@2	NA|NA|NA	D	Important for reducing fluoride concentration in the cell, thus reducing its toxicity
lcl|NZ_LJAU01000039.1_cds_WP_053573812.1_2670	326423.RBAM_001800	3.7e-196	690.6	Bacillus	mrp	GO:0006355,GO:0008150,GO:0009889,GO:0009890,GO:0009892,GO:0010468,GO:0010556,GO:0010558,GO:0010605,GO:0010629,GO:0019219,GO:0019222,GO:0031323,GO:0031324,GO:0031326,GO:0031327,GO:0040007,GO:0045892,GO:0045934,GO:0048519,GO:0048523,GO:0050789,GO:0050794,GO:0051171,GO:0051172,GO:0051252,GO:0051253,GO:0060255,GO:0065007,GO:0080090,GO:1902679,GO:1903506,GO:1903507,GO:2000112,GO:2000113,GO:2001141		ko:K03593					ko00000,ko03029,ko03036				Bacteria	1TQ34@1239,1ZC2E@1386,4HAW4@91061,COG0489@1,COG0489@2	NA|NA|NA	D	Binds and transfers iron-sulfur (Fe-S) clusters to target apoproteins. Can hydrolyze ATP
lcl|NZ_LJAU01000044.1_cds_WP_004264660.1_2699	326423.RBAM_000580	3e-47	194.1	Bacillus	spoVG	GO:0000003,GO:0008150,GO:0019954,GO:0030436,GO:0032502,GO:0043934		ko:K06412					ko00000				Bacteria	1V9ZG@1239,1ZGXK@1386,4HIPT@91061,COG2088@1,COG2088@2	NA|NA|NA	D	Essential for sporulation. Interferes with or is a negative regulator of the pathway leading to asymmetric septation
lcl|NZ_LJAU01000044.1_cds_WP_004264632.1_2712	326423.RBAM_000710	9.1e-57	226.1	Bacillus	divIC			ko:K05589,ko:K13052					ko00000,ko03036				Bacteria	1VKC5@1239,1ZIBZ@1386,4HR53@91061,COG2919@1,COG2919@2	NA|NA|NA	D	Septum formation initiator
lcl|NZ_LJAU01000044.1_cds_WP_053573827.1_2717	326423.RBAM_000780	3.8e-273	946.8	Bacillus	tilS		2.4.2.8,6.3.4.19	ko:K04075,ko:K15780	ko00230,ko01100,ko01110,map00230,map01100,map01110		R01132,R01229,R02142,R09597	RC00063,RC00122,RC02633,RC02634	ko00000,ko00001,ko01000,ko03016				Bacteria	1TPXP@1239,1ZBFQ@1386,4H9ZM@91061,COG0037@1,COG0037@2	NA|NA|NA	D	Ligates lysine onto the cytidine present at position 34 of the AUA codon-specific tRNA(Ile) that contains the anticodon CAU, in an ATP-dependent manner. Cytidine is converted to lysidine, thus changing the amino acid specificity of the tRNA from methionine to isoleucine
lcl|NZ_LJAU01000047.1_cds_WP_007615086.1_2762	326423.RBAM_038110	0.0	1239.2	Bacillus	gidA	GO:0000166,GO:0001510,GO:0002097,GO:0002098,GO:0003674,GO:0005488,GO:0005575,GO:0005622,GO:0005623,GO:0005737,GO:0005829,GO:0006139,GO:0006396,GO:0006399,GO:0006400,GO:0006725,GO:0006807,GO:0008033,GO:0008150,GO:0008152,GO:0009314,GO:0009411,GO:0009416,GO:0009451,GO:0009628,GO:0009987,GO:0010467,GO:0016070,GO:0030488,GO:0032259,GO:0034470,GO:0034641,GO:0034660,GO:0036094,GO:0043167,GO:0043168,GO:…		ko:K03495			R08701	RC00053,RC00209,RC00870	ko00000,ko03016,ko03036				Bacteria	1TQ4B@1239,1ZB67@1386,4HA6S@91061,COG0445@1,COG0445@2	NA|NA|NA	D	NAD-binding protein involved in the addition of a carboxymethylaminomethyl (cmnm) group at the wobble position (U34) of certain tRNAs, forming tRNA-cmnm(5)s(2)U34
lcl|NZ_LJAU01000047.1_cds_WP_007409900.1_2764	326423.RBAM_038090	2.2e-151	541.6	Bacillus	noc			ko:K03497					ko00000,ko03000,ko03036,ko04812				Bacteria	1TP0I@1239,1ZCDV@1386,4HAC6@91061,COG1475@1,COG1475@2	NA|NA|NA	D	Effects nucleoid occlusion by binding relatively nonspecifically to DNA and preventing the assembly of the division machinery in the vicinity of the nucleoid, especially under conditions that disturb the cell cycle. It helps to coordinate cell division and chromosome segregation by preventing the formation of the Z ring through the nucleoid, which would cause chromosome breakage
lcl|NZ_LJAU01000047.1_cds_WP_007409899.1_2765	326423.RBAM_038080	2e-135	488.4	Bacillus	soj	GO:0008150,GO:0022603,GO:0042173,GO:0042174,GO:0043937,GO:0043939,GO:0045595,GO:0045596,GO:0048519,GO:0048523,GO:0050789,GO:0050793,GO:0050794,GO:0051093,GO:0065007		ko:K03496					ko00000,ko03036,ko04812				Bacteria	1TP8S@1239,1ZBXG@1386,4HAYM@91061,COG1192@1,COG1192@2	NA|NA|NA	D	COG1192 ATPases involved in chromosome partitioning
lcl|NZ_LJAU01000047.1_cds_WP_020958010.1_3028	326423.RBAM_035370	6.3e-213	746.5	Bacillus	rodA			ko:K05837					ko00000,ko03036				Bacteria	1TPGH@1239,1ZBSB@1386,4HAV4@91061,COG0772@1,COG0772@2	NA|NA|NA	D	Belongs to the SEDS family
lcl|NZ_LJAU01000047.1_cds_WP_053573975.1_3163	326423.RBAM_033910	3.6e-188	664.1	Bacillus	spoIID	GO:0005575,GO:0005623,GO:0030288,GO:0030313,GO:0031975,GO:0042597,GO:0044464		ko:K06381					ko00000				Bacteria	1TQSI@1239,1ZBNU@1386,4HCE3@91061,COG2385@1,COG2385@2	NA|NA|NA	D	Stage II sporulation protein D
lcl|NZ_LJAU01000047.1_cds_WP_053573982.1_3185	326423.RBAM_033700	2.4e-209	734.6	Bacillus	ftsW			ko:K03588	ko04112,map04112				ko00000,ko00001,ko02000,ko03036	2.A.103.1			Bacteria	1TPT7@1239,1ZBDZ@1386,4HAEV@91061,COG0772@1,COG0772@2	NA|NA|NA	D	Belongs to the SEDS family
lcl|NZ_LJAU01000047.1_cds_WP_003151237.1_3194	326423.RBAM_033610	4.6e-180	637.1	Bacillus	mbl			ko:K03569					ko00000,ko02048,ko03036,ko04812	1.A.33.1,9.B.157.1			Bacteria	1TP51@1239,1ZC87@1386,4HA4S@91061,COG1077@1,COG1077@2	NA|NA|NA	D	Rod shape-determining protein
lcl|NZ_LJAU01000047.1_cds_WP_021494829.1_3209	326423.RBAM_033470	1.4e-119	435.6	Bacillus	ywqD		2.7.10.1	ko:K08252,ko:K16554	ko05111,map05111				ko00000,ko00001,ko01000,ko02000	8.A.3.1			Bacteria	1TS4R@1239,1ZB83@1386,4HCEN@91061,COG0489@1,COG0489@2	NA|NA|NA	D	COG0489 ATPases involved in chromosome partitioning
lcl|NZ_LJAU01000049.1_cds_WP_007407464.1_3228	326423.RBAM_032400	2.9e-154	551.2	Bacillus	ftsX	GO:0000910,GO:0005575,GO:0005576,GO:0005618,GO:0005623,GO:0005886,GO:0005887,GO:0007049,GO:0007154,GO:0007165,GO:0007166,GO:0008150,GO:0008356,GO:0009966,GO:0009987,GO:0010033,GO:0010646,GO:0016020,GO:0016021,GO:0016043,GO:0019221,GO:0022402,GO:0022603,GO:0022607,GO:0023051,GO:0023052,GO:0030312,GO:0031224,GO:0031226,GO:0032506,GO:0034097,GO:0040007,GO:0042173,GO:0042221,GO:0043937,GO:0043938,GO:…		ko:K09811,ko:K09812	ko02010,map02010	M00256			ko00000,ko00001,ko00002,ko02000,ko03036	3.A.1.140			Bacteria	1TPND@1239,1ZC4Q@1386,4HA5A@91061,COG2177@1,COG2177@2	NA|NA|NA	D	Part of the ABC transporter FtsEX involved in asymmetric cellular division facilitating the initiation of sporulation
lcl|NZ_LJAU01000049.1_cds_WP_007407465.1_3229	326423.RBAM_032410	1.7e-122	445.3	Bacillus	ftsE	GO:0000166,GO:0000910,GO:0003674,GO:0005488,GO:0005524,GO:0005575,GO:0005622,GO:0005623,GO:0005737,GO:0005886,GO:0007049,GO:0008144,GO:0008150,GO:0008356,GO:0009898,GO:0009966,GO:0009987,GO:0010646,GO:0016020,GO:0016043,GO:0017076,GO:0019897,GO:0019898,GO:0022402,GO:0022603,GO:0022607,GO:0023051,GO:0030554,GO:0031234,GO:0032153,GO:0032506,GO:0032553,GO:0032555,GO:0032559,GO:0035639,GO:0036094,GO:…		ko:K09811,ko:K09812	ko02010,map02010	M00256			ko00000,ko00001,ko00002,ko02000,ko03036	3.A.1.140			Bacteria	1TP58@1239,1ZCAE@1386,4H9Z2@91061,COG2884@1,COG2884@2	NA|NA|NA	D	cell division ATP-binding protein FtsE
lcl|NZ_LJAU01000049.1_cds_WP_053574019.1_3266	224308.BSU35630	5.1e-306	1056.6	Bacillus	lytB	GO:0005575,GO:0005623,GO:0030288,GO:0030313,GO:0031975,GO:0042597,GO:0044464	3.5.1.28	ko:K01448,ko:K06381	ko01503,map01503	M00727	R04112	RC00064,RC00141	ko00000,ko00001,ko00002,ko01000,ko01011,ko03036				Bacteria	1V9XE@1239,1ZF67@1386,4HDNT@91061,COG2247@1,COG2247@2,COG2385@1,COG2385@2	NA|NA|NA	D	Stage II sporulation protein
lcl|NZ_LJAU01000054.1_cds_WP_007407393.1_3395	326423.RBAM_031660	3.2e-116	424.5	Bacillus	epsB		2.7.10.2	ko:K00903					ko00000,ko01000,ko01001				Bacteria	1TS4R@1239,1ZB83@1386,4HCEN@91061,COG0489@1,COG0489@2	NA|NA|NA	D	COG0489 ATPases involved in chromosome partitioning
lcl|NZ_LJAU01000055.1_cds_WP_053574128.1_3669	326423.RBAM_028930	0.0	2935.2	Bacillus	essC			ko:K03466,ko:K12217					ko00000,ko02044,ko03036	3.A.12,3.A.7.10.1,3.A.7.9.1			Bacteria	1TRA4@1239,1ZDSN@1386,4H9QM@91061,COG0433@1,COG0433@2,COG1674@1,COG1674@2	NA|NA|NA	D	COG1674 DNA segregation ATPase FtsK SpoIIIE and related proteins
lcl|NZ_LJAU01000076.1_cds_WP_053574272.1_3912	1200792.AKYF01000010_gene2532	1.4e-60	240.4	Paenibacillaceae	ftsZ			ko:K03531,ko:K22222	ko04112,map04112				ko00000,ko00001,ko02048,ko03036,ko04812				Bacteria	1TZ8K@1239,271MR@186822,4I9IT@91061,COG0206@1,COG0206@2	NA|NA|NA	D	Tubulin/FtsZ family, GTPase domain
lcl|NZ_LJAU01000002.1_cds_WP_053573096.1_26	326423.RBAM_027600	1.1e-146	525.8	Bacillus	ytmA												Bacteria	1U5SB@1239,1ZC9W@1386,4HB1A@91061,COG1506@1,COG1506@2	NA|NA|NA	E	COG1506 Dipeptidyl aminopeptidases acylaminoacyl-peptidases
lcl|NZ_LJAU01000002.1_cds_WP_003152255.1_30	326423.RBAM_027560	0.0	1289.6	Bacillus	asnB	GO:0005575,GO:0005576,GO:0005622,GO:0005623,GO:0005737,GO:0005829,GO:0005886,GO:0008150,GO:0016020,GO:0040007,GO:0044424,GO:0044444,GO:0044464,GO:0071944	6.3.5.4	ko:K01953	ko00250,ko01100,ko01110,map00250,map01100,map01110		R00578	RC00010	ko00000,ko00001,ko01000,ko01002				Bacteria	1TRPB@1239,1ZAPW@1386,4HAIP@91061,COG0367@1,COG0367@2	NA|NA|NA	E	Asparagine synthase
lcl|NZ_LJAU01000002.1_cds_WP_007408827.1_31	326423.RBAM_027550	3.3e-261	907.1	Bacillus	ytnA			ko:K03293					ko00000	2.A.3.1			Bacteria	1TP97@1239,1ZAQB@1386,4H9QX@91061,COG1113@1,COG1113@2	NA|NA|NA	E	COG1113 Gamma-aminobutyrate permease and related permeases
lcl|NZ_LJAU01000002.1_cds_WP_053573111.1_74	326423.RBAM_027080	2.8e-268	930.6	Bacillus	pepV		3.5.1.18	ko:K01270,ko:K01274,ko:K01439	ko00300,ko00480,ko01100,ko01120,ko01230,map00300,map00480,map01100,map01120,map01230	M00016	R00899,R02734,R04951	RC00064,RC00090,RC00096,RC00141	ko00000,ko00001,ko00002,ko01000,ko01002				Bacteria	1TPEG@1239,1ZBI2@1386,4HC14@91061,COG0624@1,COG0624@2	NA|NA|NA	E	Dipeptidase
lcl|NZ_LJAU01000002.1_cds_WP_095352847.1_75	326423.RBAM_027070	4e-173	614.0	Bacillus	ytkP	GO:0000096,GO:0000097,GO:0003674,GO:0003824,GO:0004124,GO:0005488,GO:0005575,GO:0005622,GO:0005623,GO:0005737,GO:0006082,GO:0006520,GO:0006534,GO:0006535,GO:0006563,GO:0006790,GO:0006807,GO:0008144,GO:0008150,GO:0008152,GO:0008652,GO:0009058,GO:0009069,GO:0009070,GO:0009987,GO:0016053,GO:0016740,GO:0016765,GO:0016829,GO:0016846,GO:0019344,GO:0019752,GO:0019842,GO:0030170,GO:0036094,GO:0043167,GO:…	2.5.1.47	ko:K01738	ko00270,ko00920,ko01100,ko01110,ko01120,ko01130,ko01200,ko01230,map00270,map00920,map01100,map01110,map01120,map01130,map01200,map01230	M00021	R00897,R03601,R04859	RC00020,RC02814,RC02821	ko00000,ko00001,ko00002,ko01000				Bacteria	1TP30@1239,1ZC73@1386,4HAMU@91061,COG0031@1,COG0031@2	NA|NA|NA	E	Belongs to the cysteine synthase cystathionine beta- synthase family
lcl|NZ_LJAU01000002.1_cds_WP_003152383.1_95	326423.RBAM_026870	3.2e-195	687.6	Bacillus	aroF		2.5.1.54,5.4.99.5	ko:K01626,ko:K03856,ko:K04092,ko:K04093,ko:K04516,ko:K13853	ko00400,ko01100,ko01110,ko01130,ko01230,ko02024,map00400,map01100,map01110,map01130,map01230,map02024	M00022,M00024,M00025	R01715,R01826	RC00435,RC03116	ko00000,ko00001,ko00002,ko01000				Bacteria	1TP61@1239,1ZB0X@1386,4HB03@91061,COG1605@1,COG1605@2,COG2876@1,COG2876@2	NA|NA|NA	E	Catalyzes the formation of 3-deoxy-D-aribino-hept-2-ulosonate 7-phosphate from phosphoenolpyruvate and D-erythrose 4-phosphate and the formation of prephenate from chorismate
lcl|NZ_LJAU01000002.1_cds_WP_015418011.1_105	326423.RBAM_026770	4.4e-124	450.7	Bacillus	azlC												Bacteria	1TSXD@1239,1ZRPW@1386,4HCET@91061,COG1296@1,COG1296@2	NA|NA|NA	E	AzlC protein
lcl|NZ_LJAU01000002.1_cds_WP_039254200.1_109	326423.RBAM_026730	2.7e-140	504.6	Bacillus													Bacteria	1UV7W@1239,1ZPB3@1386,4I2AG@91061,COG2755@1,COG2755@2	NA|NA|NA	E	GDSL-like Lipase/Acylhydrolase family
lcl|NZ_LJAU01000002.1_cds_WP_033574207.1_120	326423.RBAM_026550	3.9e-153	547.4	Bacillus	hisK	GO:0000105,GO:0003674,GO:0003824,GO:0004401,GO:0005575,GO:0005622,GO:0005623,GO:0005737,GO:0006082,GO:0006520,GO:0006547,GO:0006725,GO:0006793,GO:0006796,GO:0006807,GO:0008150,GO:0008152,GO:0008652,GO:0009058,GO:0009987,GO:0016053,GO:0016311,GO:0016787,GO:0016788,GO:0016791,GO:0018130,GO:0019438,GO:0019752,GO:0034641,GO:0042578,GO:0043436,GO:0044237,GO:0044238,GO:0044249,GO:0044281,GO:0044283,GO:…	3.1.3.15	ko:K04486	ko00340,ko01100,ko01110,ko01230,map00340,map01100,map01110,map01230	M00026	R03013	RC00017	ko00000,ko00001,ko00002,ko01000				Bacteria	1TQQX@1239,1ZCA3@1386,4H9P1@91061,COG1387@1,COG1387@2	NA|NA|NA	E	COG1387 Histidinol phosphatase and related hydrolases of the PHP family
lcl|NZ_LJAU01000002.1_cds_WP_015240382.1_122	326423.RBAM_026530	6.9e-240	836.3	Bacillus	braB	GO:0003333,GO:0003674,GO:0005215,GO:0005304,GO:0005342,GO:0005575,GO:0005623,GO:0005886,GO:0006810,GO:0006811,GO:0006812,GO:0006820,GO:0006855,GO:0006865,GO:0008150,GO:0008324,GO:0008509,GO:0008514,GO:0015075,GO:0015171,GO:0015175,GO:0015179,GO:0015188,GO:0015190,GO:0015238,GO:0015318,GO:0015658,GO:0015711,GO:0015803,GO:0015804,GO:0015807,GO:0015818,GO:0015820,GO:0015829,GO:0015849,GO:0015893,GO:…		ko:K03311					ko00000	2.A.26			Bacteria	1TQIS@1239,1ZAST@1386,4HAKA@91061,COG1114@1,COG1114@2	NA|NA|NA	E	Component of the transport system for branched-chain amino acids
lcl|NZ_LJAU01000002.1_cds_WP_015418003.1_123	326423.RBAM_026520	9.1e-209	732.6	Bacillus	iscS2		2.8.1.7	ko:K04487	ko00730,ko01100,ko04122,map00730,map01100,map04122		R07460,R11528,R11529	RC01789,RC02313	ko00000,ko00001,ko01000,ko02048,ko03016,ko03029				Bacteria	1TP21@1239,1ZBHY@1386,4HAEE@91061,COG1104@1,COG1104@2	NA|NA|NA	E	Cysteine desulfurase
lcl|NZ_LJAU01000002.1_cds_WP_003152428.1_137	326423.RBAM_026380	2.5e-233	814.3	Bacillus	argG	GO:0000050,GO:0000053,GO:0003674,GO:0003824,GO:0004055,GO:0005575,GO:0005622,GO:0005623,GO:0005737,GO:0006082,GO:0006520,GO:0006525,GO:0006526,GO:0006575,GO:0006807,GO:0008150,GO:0008152,GO:0008652,GO:0009058,GO:0009064,GO:0009084,GO:0009987,GO:0016053,GO:0016874,GO:0016879,GO:0019627,GO:0019752,GO:0034641,GO:0043436,GO:0043603,GO:0043604,GO:0044237,GO:0044238,GO:0044249,GO:0044271,GO:0044281,GO:…	6.3.4.5	ko:K01940	ko00220,ko00250,ko01100,ko01110,ko01130,ko01230,ko05418,map00220,map00250,map01100,map01110,map01130,map01230,map05418	M00029,M00844,M00845	R01954	RC00380,RC00629	ko00000,ko00001,ko00002,ko01000,ko04147			iJN678.argG,iSB619.SA_RS04675	Bacteria	1TP3X@1239,1ZC1P@1386,4HA1E@91061,COG0137@1,COG0137@2	NA|NA|NA	E	Belongs to the argininosuccinate synthase family. Type 1 subfamily
lcl|NZ_LJAU01000002.1_cds_WP_039254221.1_138	326423.RBAM_026370	5.4e-264	916.4	Bacillus	argH	GO:0003674,GO:0003824,GO:0004056,GO:0005575,GO:0005622,GO:0005623,GO:0005737,GO:0006082,GO:0006520,GO:0006525,GO:0006526,GO:0006591,GO:0006807,GO:0008150,GO:0008152,GO:0008652,GO:0009058,GO:0009064,GO:0009084,GO:0009987,GO:0016053,GO:0016829,GO:0016840,GO:0016842,GO:0019752,GO:0042450,GO:0043436,GO:0044237,GO:0044238,GO:0044249,GO:0044281,GO:0044283,GO:0044424,GO:0044464,GO:0046394,GO:0071704,GO:…	4.3.2.1	ko:K01755	ko00220,ko00250,ko01100,ko01110,ko01130,ko01230,map00220,map00250,map01100,map01110,map01130,map01230	M00029,M00844,M00845	R01086	RC00445,RC00447	ko00000,ko00001,ko00002,ko01000,ko04147				Bacteria	1TNZ6@1239,1ZD3C@1386,4HB24@91061,COG0165@1,COG0165@2	NA|NA|NA	E	argininosuccinate lyase
lcl|NZ_LJAU01000002.1_cds_WP_003152471.1_170	326423.RBAM_026050	2.6e-67	261.2	Bacillus	speH		4.1.1.50	ko:K01611	ko00270,ko00330,ko01100,map00270,map00330,map01100	M00034,M00133	R00178	RC00299	ko00000,ko00001,ko00002,ko01000			iHN637.CLJU_RS10460	Bacteria	1V3U2@1239,1ZFPA@1386,4HH1F@91061,COG1586@1,COG1586@2	NA|NA|NA	E	Catalyzes the decarboxylation of S-adenosylmethionine to S-adenosylmethioninamine (dcAdoMet), the propylamine donor required for the synthesis of the polyamines spermine and spermidine from the diamine putrescine
lcl|NZ_LJAU01000002.1_cds_WP_007408127.1_221	326423.RBAM_025540	7e-215	753.1	Bacillus	lysC	GO:0003674,GO:0003824,GO:0004072,GO:0005575,GO:0005622,GO:0005623,GO:0005737,GO:0006082,GO:0006520,GO:0006553,GO:0006793,GO:0006796,GO:0006807,GO:0008150,GO:0008152,GO:0008652,GO:0009058,GO:0009066,GO:0009067,GO:0009085,GO:0009089,GO:0009507,GO:0009532,GO:0009536,GO:0009570,GO:0009987,GO:0016053,GO:0016301,GO:0016310,GO:0016740,GO:0016772,GO:0016774,GO:0019202,GO:0019752,GO:0043226,GO:0043227,GO:…	1.1.1.3,2.7.2.4	ko:K00928,ko:K12524	ko00260,ko00261,ko00270,ko00300,ko01100,ko01110,ko01120,ko01130,ko01210,ko01230,map00260,map00261,map00270,map00300,map01100,map01110,map01120,map01130,map01210,map01230	M00016,M00017,M00018,M00033,M00525,M00526,M00527	R00480,R01773,R01775	RC00002,RC00043,RC00087	ko00000,ko00001,ko00002,ko01000				Bacteria	1TPQJ@1239,1ZDA6@1386,4HADX@91061,COG0527@1,COG0527@2	NA|NA|NA	E	Belongs to the aspartokinase family
lcl|NZ_LJAU01000002.1_cds_WP_053573227.1_241	326423.RBAM_025370	0.0	1107.0	Bacillus	ilvB		2.2.1.6	ko:K01652,ko:K16787	ko00290,ko00650,ko00660,ko00770,ko01100,ko01110,ko01130,ko01210,ko01230,ko02010,map00290,map00650,map00660,map00770,map01100,map01110,map01130,map01210,map01230,map02010	M00019,M00570,M00582	R00006,R00014,R00226,R03050,R04672,R04673,R08648	RC00027,RC00106,RC01192,RC02744,RC02893	ko00000,ko00001,ko00002,ko01000,ko02000	3.A.1.25,3.A.1.28,3.A.1.29,3.A.1.30,3.A.1.31,3.A.1.32,3.A.1.33,3.A.1.35		iYO844.BSU28310	Bacteria	1TQE8@1239,1ZB1D@1386,4H9VR@91061,COG0028@1,COG0028@2	NA|NA|NA	E	Acetolactate synthase
lcl|NZ_LJAU01000002.1_cds_WP_025285067.1_242	326423.RBAM_025360	2.7e-83	314.7	Bacillus	ilvN	GO:0003674,GO:0003824,GO:0003984,GO:0005575,GO:0005622,GO:0005623,GO:0005737,GO:0005829,GO:0005948,GO:0006082,GO:0006520,GO:0006549,GO:0006573,GO:0006807,GO:0008150,GO:0008152,GO:0008652,GO:0009058,GO:0009081,GO:0009082,GO:0009097,GO:0009099,GO:0009987,GO:0016053,GO:0016740,GO:0016744,GO:0019752,GO:0032991,GO:0043436,GO:0044237,GO:0044238,GO:0044249,GO:0044281,GO:0044283,GO:0044424,GO:0044444,GO:…	2.2.1.6	ko:K01653,ko:K16785	ko00290,ko00650,ko00660,ko00770,ko01100,ko01110,ko01130,ko01210,ko01230,ko02010,map00290,map00650,map00660,map00770,map01100,map01110,map01130,map01210,map01230,map02010	M00019,M00570,M00582	R00006,R00014,R00226,R03050,R04672,R04673,R08648	RC00027,RC00106,RC01192,RC02744,RC02893	ko00000,ko00001,ko00002,ko01000,ko02000	3.A.1.25,3.A.1.28,3.A.1.29,3.A.1.30,3.A.1.31,3.A.1.32,3.A.1.33,3.A.1.35			Bacteria	1V2AJ@1239,1ZFP3@1386,4HDY5@91061,COG0440@1,COG0440@2	NA|NA|NA	E	Acetolactate synthase
lcl|NZ_LJAU01000002.1_cds_WP_007408143.1_244	326423.RBAM_025340	2.4e-289	1000.7	Bacillus	leuA		2.3.3.13	ko:K01649	ko00290,ko00620,ko01100,ko01110,ko01210,ko01230,map00290,map00620,map01100,map01110,map01210,map01230	M00432	R01213	RC00004,RC00470,RC02754	br01601,ko00000,ko00001,ko00002,ko01000			iSB619.SA_RS10690,iYO844.BSU28280	Bacteria	1TP4Y@1239,1ZC5T@1386,4HA6E@91061,COG0119@1,COG0119@2	NA|NA|NA	E	Catalyzes the condensation of the acetyl group of acetyl-CoA with 3-methyl-2-oxobutanoate (2-oxoisovalerate) to form 3-carboxy-3-hydroxy-4-methylpentanoate (2-isopropylmalate)
lcl|NZ_LJAU01000002.1_cds_WP_003152606.1_246	326423.RBAM_025320	1.8e-275	954.5	Bacillus	leuC	GO:0003674,GO:0003824,GO:0003861,GO:0005575,GO:0005622,GO:0005623,GO:0005737,GO:0005829,GO:0006082,GO:0006520,GO:0006551,GO:0006807,GO:0008150,GO:0008152,GO:0008652,GO:0009058,GO:0009081,GO:0009082,GO:0009098,GO:0009316,GO:0009987,GO:0016053,GO:0016829,GO:0016835,GO:0016836,GO:0016853,GO:0016866,GO:0019752,GO:0032991,GO:0043436,GO:0044237,GO:0044238,GO:0044249,GO:0044281,GO:0044283,GO:0044424,GO:…	4.2.1.33,4.2.1.35	ko:K01703	ko00290,ko00660,ko00966,ko01100,ko01110,ko01210,ko01230,map00290,map00660,map00966,map01100,map01110,map01210,map01230	M00432,M00535	R03896,R03898,R03968,R04001,R08620,R08624,R08628,R08634,R08641,R08645,R10170	RC00497,RC00976,RC00977,RC01041,RC01046,RC03072	br01601,ko00000,ko00001,ko00002,ko01000			iEcE24377_1341.EcE24377A_0075,iPC815.YPO0531,iSB619.SA_RS10700	Bacteria	1TPE5@1239,1ZCF1@1386,4HAWA@91061,COG0065@1,COG0065@2	NA|NA|NA	E	Catalyzes the isomerization between 2-isopropylmalate and 3-isopropylmalate, via the formation of 2-isopropylmaleate
lcl|NZ_LJAU01000002.1_cds_WP_007408146.1_247	326423.RBAM_025310	1.1e-115	422.5	Bacillus	leuD		4.2.1.33,4.2.1.35	ko:K01704	ko00290,ko00660,ko01100,ko01110,ko01210,ko01230,map00290,map00660,map01100,map01110,map01210,map01230	M00432,M00535	R03896,R03898,R03968,R04001,R10170	RC00976,RC00977,RC01041,RC01046,RC03072	br01601,ko00000,ko00001,ko00002,ko01000				Bacteria	1V1I6@1239,1ZQWB@1386,4HH3U@91061,COG0066@1,COG0066@2	NA|NA|NA	E	Catalyzes the isomerization between 2-isopropylmalate and 3-isopropylmalate, via the formation of 2-isopropylmaleate
lcl|NZ_LJAU01000002.1_cds_WP_007408165.1_269	326423.RBAM_025090	3.1e-127	461.1	Bacillus	radC			ko:K03630					ko00000				Bacteria	1TQ3K@1239,1ZBYH@1386,4HB1W@91061,COG2003@1,COG2003@2	NA|NA|NA	E	Belongs to the UPF0758 family
lcl|NZ_LJAU01000002.1_cds_WP_003152668.1_283	326423.RBAM_024950	1.5e-160	572.0	Bacillus	pheA	GO:0003674,GO:0003824,GO:0004664,GO:0005575,GO:0005622,GO:0005623,GO:0005737,GO:0006082,GO:0006520,GO:0006558,GO:0006725,GO:0006807,GO:0008150,GO:0008152,GO:0008652,GO:0009058,GO:0009072,GO:0009073,GO:0009094,GO:0009095,GO:0009987,GO:0016053,GO:0016829,GO:0016835,GO:0016836,GO:0017144,GO:0019438,GO:0019752,GO:0043436,GO:0044237,GO:0044238,GO:0044249,GO:0044281,GO:0044283,GO:0044424,GO:0044464,GO:…	4.2.1.51	ko:K04518	ko00400,ko01100,ko01110,ko01130,ko01230,map00400,map01100,map01110,map01130,map01230	M00024	R00691,R01373	RC00360	ko00000,ko00001,ko00002,ko01000			iYO844.BSU27900	Bacteria	1TPDN@1239,1ZAVW@1386,4HA96@91061,COG0077@1,COG0077@2	NA|NA|NA	E	Prephenate dehydratase
lcl|NZ_LJAU01000002.1_cds_WP_022552881.1_285	326423.RBAM_024930	6.8e-220	769.6	Bacillus	nifS		2.8.1.7	ko:K04487	ko00730,ko01100,ko04122,map00730,map01100,map04122		R07460,R11528,R11529	RC01789,RC02313	ko00000,ko00001,ko01000,ko02048,ko03016,ko03029				Bacteria	1TPYU@1239,1ZCRY@1386,4HA5J@91061,COG1104@1,COG1104@2	NA|NA|NA	E	Cysteine desulfurase
lcl|NZ_LJAU01000002.1_cds_WP_039254379.1_317	326423.RBAM_024620	8.8e-212	742.7	Bacillus	iscS		2.8.1.7	ko:K04487	ko00730,ko01100,ko04122,map00730,map01100,map04122		R07460,R11528,R11529	RC01789,RC02313	ko00000,ko00001,ko01000,ko02048,ko03016,ko03029				Bacteria	1TP21@1239,1ZB1B@1386,4HA6H@91061,COG1104@1,COG1104@2	NA|NA|NA	E	Cysteine desulfurase
lcl|NZ_LJAU01000002.1_cds_WP_007408209.1_327	326423.RBAM_024530	1.8e-130	471.9	Bacillus	glnQ		3.6.3.21	ko:K02028,ko:K10041	ko02010,map02010	M00228,M00236			ko00000,ko00001,ko00002,ko01000,ko02000	3.A.1.3			Bacteria	1TNYD@1239,1ZB2E@1386,4H9WY@91061,COG1126@1,COG1126@2	NA|NA|NA	E	COG1126 ABC-type polar amino acid transport system, ATPase component
lcl|NZ_LJAU01000002.1_cds_WP_003152774.1_343	326423.RBAM_024370	1.2e-123	449.1	Bacillus	mtnN	GO:0000096,GO:0000097,GO:0003674,GO:0003824,GO:0005488,GO:0005515,GO:0005575,GO:0005622,GO:0005623,GO:0005737,GO:0005829,GO:0006082,GO:0006139,GO:0006520,GO:0006534,GO:0006555,GO:0006575,GO:0006725,GO:0006732,GO:0006790,GO:0006807,GO:0008150,GO:0008152,GO:0008477,GO:0008652,GO:0008782,GO:0008930,GO:0009058,GO:0009066,GO:0009067,GO:0009069,GO:0009086,GO:0009116,GO:0009119,GO:0009987,GO:0016053,GO:…	3.2.2.9	ko:K01243	ko00270,ko01100,ko01230,map00270,map01100,map01230	M00034,M00609	R00194,R01401	RC00063,RC00318	ko00000,ko00001,ko00002,ko01000			iPC815.YPO3384,iSBO_1134.SBO_0148	Bacteria	1U7WK@1239,1ZB7T@1386,4HB8K@91061,COG0775@1,COG0775@2	NA|NA|NA	E	Catalyzes the irreversible cleavage of the glycosidic bond in both 5'-methylthioadenosine (MTA) and S- adenosylhomocysteine (SAH AdoHcy) to adenine and the corresponding thioribose, 5'-methylthioribose and S-ribosylhomocysteine, respectively
lcl|NZ_LJAU01000002.1_cds_WP_007408220.1_344	326423.RBAM_024360	8e-171	606.3	Bacillus	mccA	GO:0000096,GO:0000097,GO:0003674,GO:0003824,GO:0004122,GO:0004124,GO:0005488,GO:0005575,GO:0005622,GO:0005623,GO:0005737,GO:0006082,GO:0006520,GO:0006534,GO:0006535,GO:0006563,GO:0006790,GO:0006807,GO:0008144,GO:0008150,GO:0008152,GO:0008284,GO:0008652,GO:0009058,GO:0009069,GO:0009070,GO:0009987,GO:0016053,GO:0016740,GO:0016765,GO:0016829,GO:0016835,GO:0016836,GO:0016846,GO:0019344,GO:0019752,GO:…	2.5.1.134,2.5.1.47	ko:K01738,ko:K17216	ko00270,ko00920,ko01100,ko01110,ko01120,ko01130,ko01200,ko01230,map00270,map00920,map01100,map01110,map01120,map01130,map01200,map01230	M00021,M00609	R00897,R03601,R04859,R10305	RC00020,RC00069,RC02814,RC02821	ko00000,ko00001,ko00002,ko01000			iSB619.SA_RS02385	Bacteria	1TP30@1239,1ZD93@1386,4HAMU@91061,COG0031@1,COG0031@2	NA|NA|NA	E	Cysteine synthase
lcl|NZ_LJAU01000002.1_cds_WP_038459323.1_345	326423.RBAM_024350	4.8e-210	736.9	Bacillus	mccB	GO:0000096,GO:0000098,GO:0003674,GO:0003824,GO:0003962,GO:0004123,GO:0006082,GO:0006520,GO:0006790,GO:0006807,GO:0008150,GO:0008152,GO:0008284,GO:0009056,GO:0009063,GO:0009987,GO:0016054,GO:0016740,GO:0016765,GO:0016829,GO:0016846,GO:0019752,GO:0042127,GO:0043418,GO:0043436,GO:0044237,GO:0044238,GO:0044248,GO:0044273,GO:0044281,GO:0044282,GO:0046395,GO:0048518,GO:0048522,GO:0050667,GO:0050789,GO:…	2.5.1.48,4.4.1.1,4.4.1.2,4.4.1.8	ko:K01739,ko:K01760,ko:K17217	ko00260,ko00270,ko00450,ko00920,ko01100,ko01110,ko01130,ko01230,map00260,map00270,map00450,map00920,map01100,map01110,map01130,map01230	M00017,M00609	R00782,R00999,R01001,R01283,R01286,R01288,R02408,R02508,R03217,R03260,R04941,R04944,R04945,R04946	RC00020,RC00056,RC00069,RC00348,RC00382,RC00420,RC00487,RC00488,RC00710,RC01245,RC02303,RC02814,RC02848,RC02866	ko00000,ko00001,ko00002,ko01000			iYO844.BSU27250	Bacteria	1TPC7@1239,1ZAR9@1386,4HAFQ@91061,COG0626@1,COG0626@2	NA|NA|NA	E	cystathionine
lcl|NZ_LJAU01000002.1_cds_WP_007408253.1_391	326423.RBAM_024000	2.9e-139	501.1	Bacillus	yqeF												Bacteria	1U232@1239,1ZF2H@1386,4IPYB@91061,COG2755@1,COG2755@2	NA|NA|NA	E	GDSL-like Lipase/Acylhydrolase
lcl|NZ_LJAU01000002.1_cds_WP_039254404.1_395	326423.RBAM_023960	3e-156	557.8	Bacillus	aroE	GO:0000166,GO:0003674,GO:0003824,GO:0004764,GO:0005488,GO:0005575,GO:0005622,GO:0005623,GO:0005737,GO:0005829,GO:0006082,GO:0008150,GO:0008152,GO:0009058,GO:0009423,GO:0009987,GO:0016053,GO:0016491,GO:0016614,GO:0016616,GO:0019632,GO:0019752,GO:0032787,GO:0036094,GO:0043436,GO:0043648,GO:0043650,GO:0044237,GO:0044249,GO:0044281,GO:0044283,GO:0044424,GO:0044444,GO:0044464,GO:0046394,GO:0046417,GO:…	1.1.1.25	ko:K00014	ko00400,ko01100,ko01110,ko01130,ko01230,map00400,map01100,map01110,map01130,map01230	M00022	R02413	RC00206	ko00000,ko00001,ko00002,ko01000				Bacteria	1TQRY@1239,1ZANW@1386,4HD4R@91061,COG0169@1,COG0169@2	NA|NA|NA	E	Involved in the biosynthesis of the chorismate, which leads to the biosynthesis of aromatic amino acids. Catalyzes the reversible NADPH linked reduction of 3-dehydroshikimate (DHSA) to yield shikimate (SA)
lcl|NZ_LJAU01000002.1_cds_WP_015417855.1_401	326423.RBAM_023900	2.7e-146	524.6	Bacillus	comER			ko:K02239		M00429			ko00000,ko00002,ko02044				Bacteria	1UZ3D@1239,1ZBFA@1386,4HCJ6@91061,COG0345@1,COG0345@2	NA|NA|NA	E	Catalyzes the reduction of 1-pyrroline-5-carboxylate (PCA) to L-proline
lcl|NZ_LJAU01000002.1_cds_WP_053573194.1_476	326423.RBAM_023160	1.7e-223	781.6	Bacillus	yqgT	GO:0003674,GO:0003824,GO:0004180,GO:0004181,GO:0005575,GO:0005576,GO:0005615,GO:0006508,GO:0006807,GO:0008150,GO:0008152,GO:0008233,GO:0008235,GO:0008237,GO:0008238,GO:0016787,GO:0019538,GO:0043170,GO:0044238,GO:0044421,GO:0070011,GO:0071704,GO:0140096,GO:1901564	3.4.19.11	ko:K01308					ko00000,ko01000,ko01002				Bacteria	1TP3K@1239,1ZD1J@1386,4HAHN@91061,COG2866@1,COG2866@2	NA|NA|NA	E	Gamma-D-glutamyl-L-diamino acid endopeptidase
lcl|NZ_LJAU01000002.1_cds_WP_053573200.1_502	326423.RBAM_022890	1.7e-207	728.4	Bacillus	gcvT		1.4.4.2,2.1.2.10	ko:K00282,ko:K00605	ko00260,ko00630,ko00670,ko01100,ko01110,ko01130,ko01200,map00260,map00630,map00670,map01100,map01110,map01130,map01200	M00532	R01221,R02300,R03425,R04125	RC00022,RC00069,RC00183,RC00929,RC02834,RC02880	ko00000,ko00001,ko00002,ko01000				Bacteria	1TRKX@1239,1ZAS5@1386,4H9MX@91061,COG0404@1,COG0404@2	NA|NA|NA	E	The glycine cleavage system catalyzes the degradation of glycine
lcl|NZ_LJAU01000002.1_cds_WP_015417808.1_503	326423.RBAM_022880	1e-251	875.5	Bacillus	gcvPA	GO:0001505,GO:0003674,GO:0003824,GO:0004375,GO:0005575,GO:0005622,GO:0005623,GO:0005737,GO:0005960,GO:0006082,GO:0006520,GO:0006544,GO:0006807,GO:0008150,GO:0008152,GO:0009069,GO:0009987,GO:0016491,GO:0016638,GO:0016642,GO:0017144,GO:0019752,GO:0032991,GO:0042133,GO:0043436,GO:0044237,GO:0044238,GO:0044281,GO:0044424,GO:0044444,GO:0044464,GO:0055114,GO:0065007,GO:0065008,GO:0071704,GO:1901564,GO:…	1.4.4.2	ko:K00281,ko:K00282	ko00260,ko00630,ko01100,ko01110,ko01130,ko01200,map00260,map00630,map01100,map01110,map01130,map01200	M00532	R01221,R03425	RC00022,RC00929,RC02834,RC02880	ko00000,ko00001,ko00002,ko01000				Bacteria	1TQGG@1239,1ZB0H@1386,4HA7P@91061,COG0403@1,COG0403@2	NA|NA|NA	E	The glycine cleavage system catalyzes the degradation of glycine. The P protein binds the alpha-amino group of glycine through its pyridoxal phosphate cofactor
lcl|NZ_LJAU01000002.1_cds_WP_053284920.1_504	326423.RBAM_022870	3.1e-286	990.3	Bacillus	gcvPB	GO:0001505,GO:0003674,GO:0003824,GO:0004375,GO:0005575,GO:0005622,GO:0005623,GO:0005737,GO:0005960,GO:0006082,GO:0006520,GO:0006544,GO:0006546,GO:0006807,GO:0008150,GO:0008152,GO:0009056,GO:0009063,GO:0009069,GO:0009071,GO:0009987,GO:0016054,GO:0016491,GO:0016638,GO:0016642,GO:0017144,GO:0019464,GO:0019752,GO:0032991,GO:0042133,GO:0042135,GO:0042737,GO:0043436,GO:0044237,GO:0044238,GO:0044248,GO:…	1.4.4.2	ko:K00283	ko00260,ko00630,ko01100,ko01110,ko01130,ko01200,map00260,map00630,map01100,map01110,map01130,map01200		R01221,R03425	RC00022,RC00929,RC02834,RC02880	ko00000,ko00001,ko01000			iHN637.CLJU_RS11880	Bacteria	1TPK9@1239,1ZATI@1386,4HB80@91061,COG1003@1,COG1003@2	NA|NA|NA	E	The glycine cleavage system catalyzes the degradation of glycine. The P protein binds the alpha-amino group of glycine through its pyridoxal phosphate cofactor
lcl|NZ_LJAU01000002.1_cds_WP_003153122.1_512	326423.RBAM_022790	4.2e-176	624.0	Bacillus	yqhT		3.4.11.9,3.4.13.9	ko:K01262,ko:K01271					ko00000,ko01000,ko01002				Bacteria	1TQ44@1239,1ZB4P@1386,4HAT7@91061,COG0006@1,COG0006@2	NA|NA|NA	E	COG0006 Xaa-Pro aminopeptidase
lcl|NZ_LJAU01000002.1_cds_WP_053573205.1_537	326423.RBAM_022540	1.8e-215	755.0	Bacillus	alr		5.1.1.1	ko:K01775	ko00473,ko01100,ko01502,map00473,map01100,map01502		R00401	RC00285	ko00000,ko00001,ko01000,ko01011				Bacteria	1TNYY@1239,1ZCW9@1386,4HA95@91061,COG0787@1,COG0787@2	NA|NA|NA	E	Catalyzes the interconversion of L-alanine and D- alanine. May also act on other amino acids
lcl|NZ_LJAU01000002.1_cds_WP_053573211.1_555	326423.RBAM_022360	1.5e-205	721.8	Bacillus	ldh		1.4.1.9	ko:K00263	ko00280,ko00290,ko01100,ko01110,ko01130,map00280,map00290,map01100,map01110,map01130		R01088,R01434,R02196	RC00006,RC00036	ko00000,ko00001,ko01000				Bacteria	1TQU2@1239,1ZB55@1386,4HAB2@91061,COG0334@1,COG0334@2	NA|NA|NA	E	Belongs to the Glu Leu Phe Val dehydrogenases family
lcl|NZ_LJAU01000002.1_cds_WP_003153227.1_565	326423.RBAM_022270	6.4e-106	390.2	Bacillus	artQ	GO:0003333,GO:0003674,GO:0005215,GO:0005342,GO:0005575,GO:0005623,GO:0005886,GO:0006810,GO:0006811,GO:0006820,GO:0006865,GO:0008150,GO:0008509,GO:0008514,GO:0015075,GO:0015171,GO:0015318,GO:0015711,GO:0015849,GO:0016020,GO:0022857,GO:0034220,GO:0044464,GO:0046942,GO:0046943,GO:0051179,GO:0051234,GO:0055085,GO:0071702,GO:0071705,GO:0071944,GO:0098656,GO:1903825,GO:1905039		ko:K02029,ko:K02030		M00236			ko00000,ko00002,ko02000	3.A.1.3			Bacteria	1TPM3@1239,1ZBUZ@1386,4HAS2@91061,COG0765@1,COG0765@2	NA|NA|NA	E	COG0765 ABC-type amino acid transport system, permease component
lcl|NZ_LJAU01000002.1_cds_WP_012117941.1_566	326423.RBAM_022260	5.9e-129	466.8	Bacillus	artM		3.6.3.21	ko:K02028		M00236			ko00000,ko00002,ko01000,ko02000	3.A.1.3			Bacteria	1TNYD@1239,1ZB2E@1386,4H9WY@91061,COG1126@1,COG1126@2	NA|NA|NA	E	COG1126 ABC-type polar amino acid transport system, ATPase component
lcl|NZ_LJAU01000002.1_cds_WP_039254550.1_570	326423.RBAM_022230	4.6e-73	280.4	Bacillus	mce		4.4.1.5,5.1.99.1,5.4.99.2	ko:K01759,ko:K01849,ko:K05606	ko00280,ko00620,ko00630,ko00640,ko00720,ko01100,ko01120,ko01200,map00280,map00620,map00630,map00640,map00720,map01100,map01120,map01200	M00373,M00375,M00376,M00741	R00833,R02530,R02765,R09979	RC00004,RC00395,RC00740,RC00780,RC02739	ko00000,ko00001,ko00002,ko01000				Bacteria	1V6SC@1239,1ZHE7@1386,4HCP5@91061,COG0346@1,COG0346@2	NA|NA|NA	E	COG0346 Lactoylglutathione lyase and related lyases
lcl|NZ_LJAU01000002.1_cds_WP_003153237.1_572	326423.RBAM_022210	1.1e-201	709.1	Bacillus	yqjE		3.4.11.4	ko:K01258					ko00000,ko01000,ko01002				Bacteria	1TP3A@1239,1ZBSY@1386,4HA04@91061,COG2195@1,COG2195@2	NA|NA|NA	E	COG2195 Di- and tripeptidases
lcl|NZ_LJAU01000004.1_cds_WP_003153608.1_619	326423.RBAM_020050	1.5e-177	628.6	Bacillus	metAA	GO:0000096,GO:0000097,GO:0003674,GO:0003824,GO:0006082,GO:0006520,GO:0006534,GO:0006535,GO:0006563,GO:0006790,GO:0006807,GO:0008150,GO:0008152,GO:0008374,GO:0008652,GO:0008899,GO:0009001,GO:0009058,GO:0009069,GO:0009070,GO:0009987,GO:0016053,GO:0016407,GO:0016412,GO:0016413,GO:0016740,GO:0016746,GO:0016747,GO:0016748,GO:0016750,GO:0019344,GO:0019752,GO:0043436,GO:0044237,GO:0044238,GO:0044249,GO:…	2.3.1.46	ko:K00651	ko00270,ko00920,ko01100,ko01110,ko01230,map00270,map00920,map01100,map01110,map01230	M00017	R01777	RC00004,RC00041	ko00000,ko00001,ko00002,ko01000			iHN637.CLJU_RS11970	Bacteria	1TQVR@1239,1ZCTU@1386,4H9W4@91061,COG1897@1,COG1897@2	NA|NA|NA	E	Transfers an acetyl group from acetyl-CoA to L- homoserine, forming acetyl-L-homoserine
lcl|NZ_LJAU01000004.1_cds_WP_007409524.1_623	326423.RBAM_020010	0.0	1110.5	Bacillus	ilvD		4.2.1.9	ko:K01687,ko:K16786	ko00290,ko00770,ko01100,ko01110,ko01130,ko01210,ko01230,ko02010,map00290,map00770,map01100,map01110,map01130,map01210,map01230,map02010	M00019,M00570,M00582	R01209,R04441,R05070	RC00468,RC01714	ko00000,ko00001,ko00002,ko01000,ko02000	3.A.1.25,3.A.1.28,3.A.1.29,3.A.1.30,3.A.1.31,3.A.1.32,3.A.1.33,3.A.1.35		iAF987.Gmet_1259	Bacteria	1TP1R@1239,1ZASK@1386,4H9ZG@91061,COG0129@1,COG0129@2	NA|NA|NA	E	Belongs to the IlvD Edd family
lcl|NZ_LJAU01000004.1_cds_WP_007612085.1_632	326423.RBAM_019920	3.7e-243	847.0	Bacillus	ilvA	GO:0006082,GO:0006520,GO:0006566,GO:0006807,GO:0008150,GO:0008152,GO:0009066,GO:0009987,GO:0019752,GO:0043436,GO:0044237,GO:0044238,GO:0044281,GO:0071704,GO:1901564,GO:1901605	4.3.1.19	ko:K01754	ko00260,ko00290,ko01100,ko01110,ko01130,ko01200,ko01230,map00260,map00290,map01100,map01110,map01130,map01200,map01230	M00570	R00220,R00996	RC00418,RC02600	ko00000,ko00001,ko00002,ko01000				Bacteria	1TP22@1239,1ZBM0@1386,4H9NK@91061,COG1171@1,COG1171@2	NA|NA|NA	E	Catalyzes the anaerobic formation of alpha-ketobutyrate and ammonia from threonine in a two-step reaction. The first step involved a dehydration of threonine and a production of enamine intermediates (aminocrotonate), which tautomerizes to its imine form (iminobutyrate). Both intermediates are unstable and short- lived. The second step is the nonenzymatic hydrolysis of the enamine imine intermedi…
lcl|NZ_LJAU01000004.1_cds_WP_053573241.1_635	326423.RBAM_019890	7.5e-135	486.5	Bacillus	ypmR	GO:0003674,GO:0003824,GO:0004620,GO:0004622,GO:0016298,GO:0016787,GO:0016788,GO:0052689											Bacteria	1V1HR@1239,1ZRET@1386,4HDXS@91061,COG2755@1,COG2755@2	NA|NA|NA	E	GDSL-like Lipase/Acylhydrolase
lcl|NZ_LJAU01000005.1_cds_WP_039254748.1_647	326423.RBAM_020270	6e-293	1012.7	Bacillus	ypwA	GO:0003674,GO:0003824,GO:0004180,GO:0004181,GO:0005488,GO:0006508,GO:0006807,GO:0008150,GO:0008152,GO:0008233,GO:0008235,GO:0008237,GO:0008238,GO:0008270,GO:0016787,GO:0019538,GO:0043167,GO:0043169,GO:0043170,GO:0044238,GO:0046872,GO:0046914,GO:0070011,GO:0071704,GO:0140096,GO:1901564	3.4.17.19	ko:K01299,ko:K03281					ko00000,ko01000,ko01002	2.A.49			Bacteria	1TPS6@1239,1ZB3X@1386,4HAPE@91061,COG2317@1,COG2317@2	NA|NA|NA	E	Broad specificity carboxypetidase that releases amino acids sequentially from the C-terminus, including neutral, aromatic, polar and basic residues
lcl|NZ_LJAU01000005.1_cds_WP_033574714.1_672	326423.RBAM_020520	3.7e-221	773.9	Bacillus	aspB	GO:0003674,GO:0003824,GO:0008483,GO:0016740,GO:0016769,GO:0047297	2.6.1.1,2.6.1.14	ko:K00812,ko:K22457	ko00220,ko00250,ko00270,ko00330,ko00350,ko00360,ko00400,ko00401,ko00950,ko00960,ko01100,ko01110,ko01130,ko01210,ko01230,map00220,map00250,map00270,map00330,map00350,map00360,map00400,map00401,map00950,map00960,map01100,map01110,map01130,map01210,map01230		R00355,R00694,R00734,R00896,R01346,R02433,R02619,R05052	RC00006,RC00025	ko00000,ko00001,ko01000,ko01007			iHN637.CLJU_RS06550	Bacteria	1TP0J@1239,1ZCMB@1386,4HA13@91061,COG0436@1,COG0436@2	NA|NA|NA	E	Aminotransferase
lcl|NZ_LJAU01000005.1_cds_WP_003153497.1_684	326423.RBAM_020640	1.6e-146	525.4	Bacillus	dapB	GO:0000166,GO:0003674,GO:0003824,GO:0005488,GO:0005575,GO:0005618,GO:0005622,GO:0005623,GO:0005737,GO:0005829,GO:0005886,GO:0006082,GO:0006520,GO:0006553,GO:0006807,GO:0008150,GO:0008152,GO:0008652,GO:0008839,GO:0009058,GO:0009066,GO:0009067,GO:0009085,GO:0009089,GO:0009987,GO:0016020,GO:0016053,GO:0016491,GO:0016627,GO:0016628,GO:0019752,GO:0019877,GO:0030312,GO:0036094,GO:0043167,GO:0043168,GO:…	1.17.1.8	ko:K00215	ko00261,ko00300,ko01100,ko01110,ko01120,ko01130,ko01230,map00261,map00300,map01100,map01110,map01120,map01130,map01230	M00016,M00525,M00526,M00527	R04198,R04199	RC00478	ko00000,ko00001,ko00002,ko01000			iJN678.dapB,iNJ661.Rv2773c,iYO844.BSU22490	Bacteria	1TR9D@1239,1ZAWD@1386,4HA5X@91061,COG0289@1,COG0289@2	NA|NA|NA	E	Catalyzes the conversion of 4-hydroxy- tetrahydrodipicolinate (HTPA) to tetrahydrodipicolinate
lcl|NZ_LJAU01000005.1_cds_WP_053573262.1_697	326423.RBAM_020760	2.6e-236	824.3	Bacillus	aroA	GO:0003674,GO:0003824,GO:0003866,GO:0006082,GO:0008150,GO:0008152,GO:0009058,GO:0009423,GO:0009987,GO:0016053,GO:0016740,GO:0016765,GO:0019752,GO:0043436,GO:0043648,GO:0043650,GO:0044237,GO:0044249,GO:0044281,GO:0044283,GO:0046394,GO:0046417,GO:0071704,GO:1901576	1.3.1.12,1.3.1.43,2.5.1.19	ko:K00210,ko:K00220,ko:K00800	ko00400,ko00401,ko01100,ko01110,ko01130,ko01230,map00400,map00401,map01100,map01110,map01130,map01230	M00022,M00025,M00040	R00732,R01728,R03460	RC00125,RC00350	ko00000,ko00001,ko00002,ko01000				Bacteria	1TPIH@1239,1ZBP0@1386,4HBHZ@91061,COG0128@1,COG0128@2	NA|NA|NA	E	Catalyzes the transfer of the enolpyruvyl moiety of phosphoenolpyruvate (PEP) to the 5-hydroxyl of shikimate-3- phosphate (S3P) to produce enolpyruvyl shikimate-3-phosphate and inorganic phosphate
lcl|NZ_LJAU01000005.1_cds_WP_025284926.1_698	326423.RBAM_020770	6e-205	719.9	Bacillus	tyrA	GO:0000166,GO:0003674,GO:0003824,GO:0005488,GO:0006082,GO:0006520,GO:0006570,GO:0006571,GO:0006725,GO:0006807,GO:0008150,GO:0008152,GO:0008652,GO:0008977,GO:0009058,GO:0009072,GO:0009073,GO:0009095,GO:0009987,GO:0016053,GO:0016491,GO:0016627,GO:0016628,GO:0019438,GO:0019752,GO:0036094,GO:0043167,GO:0043168,GO:0043436,GO:0044237,GO:0044238,GO:0044249,GO:0044281,GO:0044283,GO:0046394,GO:0048037,GO:…	1.3.1.12,1.3.1.43	ko:K00210,ko:K00220,ko:K04517	ko00400,ko00401,ko01100,ko01110,ko01130,ko01230,map00400,map00401,map01100,map01110,map01130,map01230	M00025,M00040	R00732,R01728	RC00125	ko00000,ko00001,ko00002,ko01000			iYO844.BSU22610	Bacteria	1TPXG@1239,1ZBVZ@1386,4HBI4@91061,COG0287@1,COG0287@2	NA|NA|NA	E	prephenate dehydrogenase
lcl|NZ_LJAU01000005.1_cds_WP_053573263.1_699	326423.RBAM_020780	1.6e-202	711.8	Bacillus	hisC		2.6.1.9	ko:K00817	ko00340,ko00350,ko00360,ko00400,ko00401,ko00960,ko01100,ko01110,ko01130,ko01230,map00340,map00350,map00360,map00400,map00401,map00960,map01100,map01110,map01130,map01230	M00026	R00694,R00734,R03243	RC00006,RC00888	ko00000,ko00001,ko00002,ko01000,ko01007				Bacteria	1TPUV@1239,1ZBYJ@1386,4HA1H@91061,COG0079@1,COG0079@2	NA|NA|NA	E	Belongs to the class-II pyridoxal-phosphate-dependent aminotransferase family. Histidinol-phosphate aminotransferase subfamily
lcl|NZ_LJAU01000005.1_cds_WP_053573264.1_700	326423.RBAM_020790	9.3e-144	516.2	Bacillus	trpA		4.2.1.20	ko:K01695	ko00260,ko00400,ko01100,ko01110,ko01130,ko01230,map00260,map00400,map01100,map01110,map01130,map01230	M00023	R00674,R02340,R02722	RC00209,RC00210,RC00700,RC00701,RC02868	ko00000,ko00001,ko00002,ko01000				Bacteria	1TPXA@1239,1ZC5U@1386,4HFQ8@91061,COG0159@1,COG0159@2	NA|NA|NA	E	The alpha subunit is responsible for the aldol cleavage of indoleglycerol phosphate to indole and glyceraldehyde 3- phosphate
lcl|NZ_LJAU01000005.1_cds_WP_053573265.1_701	326423.RBAM_020800	4.9e-229	800.0	Bacillus	trpB	GO:0000162,GO:0005575,GO:0005622,GO:0005623,GO:0005737,GO:0006082,GO:0006520,GO:0006568,GO:0006576,GO:0006586,GO:0006725,GO:0006807,GO:0008150,GO:0008152,GO:0008652,GO:0009058,GO:0009072,GO:0009073,GO:0009308,GO:0009309,GO:0009987,GO:0016053,GO:0018130,GO:0019438,GO:0019752,GO:0034641,GO:0042401,GO:0042430,GO:0042435,GO:0043436,GO:0044106,GO:0044237,GO:0044238,GO:0044249,GO:0044271,GO:0044281,GO:…	4.2.1.20,5.3.1.24	ko:K01696,ko:K01817	ko00260,ko00400,ko01100,ko01110,ko01130,ko01230,map00260,map00400,map01100,map01110,map01130,map01230	M00023	R00674,R02340,R02722,R03509	RC00209,RC00210,RC00700,RC00701,RC00945,RC02868	ko00000,ko00001,ko00002,ko01000			iYO844.BSU22640	Bacteria	1TPI3@1239,1ZQWM@1386,4HU44@91061,COG0133@1,COG0133@2	NA|NA|NA	E	The beta subunit is responsible for the synthesis of L- tryptophan from indole and L-serine
lcl|NZ_LJAU01000005.1_cds_WP_053573266.1_702	326423.RBAM_020810	1.2e-117	429.1	Bacillus	trpF	GO:0000162,GO:0003674,GO:0003824,GO:0004425,GO:0004640,GO:0006082,GO:0006520,GO:0006568,GO:0006576,GO:0006586,GO:0006725,GO:0006807,GO:0008150,GO:0008152,GO:0008652,GO:0009058,GO:0009072,GO:0009073,GO:0009308,GO:0009309,GO:0009987,GO:0016053,GO:0016829,GO:0016830,GO:0016831,GO:0016853,GO:0016860,GO:0016861,GO:0018130,GO:0019438,GO:0019752,GO:0034641,GO:0042401,GO:0042430,GO:0042435,GO:0043436,GO:…	4.1.1.48,4.2.1.160,4.2.1.20,5.3.1.24	ko:K01696,ko:K01817,ko:K13498,ko:K22100	ko00260,ko00400,ko00790,ko01100,ko01110,ko01130,ko01230,map00260,map00400,map00790,map01100,map01110,map01130,map01230	M00023,M00840	R00674,R02340,R02722,R03508,R03509,R11072	RC00209,RC00210,RC00700,RC00701,RC00944,RC00945,RC02868,RC03343	ko00000,ko00001,ko00002,ko01000			iJN678.trpF,iPC815.YPO2205,iSBO_1134.SBO_1804,iSDY_1059.SDY_1330	Bacteria	1V6Y0@1239,1ZGH8@1386,4HJ7Y@91061,COG0135@1,COG0135@2	NA|NA|NA	E	Belongs to the TrpF family
lcl|NZ_LJAU01000005.1_cds_WP_015417722.1_703	326423.RBAM_020820	6.6e-131	473.4	Bacillus	trpC	GO:0003674,GO:0003824,GO:0004425,GO:0016829,GO:0016830,GO:0016831	4.1.1.48,5.3.1.24	ko:K01609,ko:K13498	ko00400,ko01100,ko01110,ko01130,ko01230,map00400,map01100,map01110,map01130,map01230	M00023	R03508,R03509	RC00944,RC00945	ko00000,ko00001,ko00002,ko01000				Bacteria	1TR94@1239,1ZD63@1386,4HDZQ@91061,COG0134@1,COG0134@2	NA|NA|NA	E	Belongs to the TrpC family
lcl|NZ_LJAU01000005.1_cds_WP_053573267.1_704	326423.RBAM_020830	3.5e-159	567.8	Bacillus	trpD	GO:0000162,GO:0003674,GO:0003824,GO:0004048,GO:0004425,GO:0006082,GO:0006520,GO:0006568,GO:0006576,GO:0006586,GO:0006725,GO:0006807,GO:0008150,GO:0008152,GO:0008652,GO:0009058,GO:0009072,GO:0009073,GO:0009308,GO:0009309,GO:0009987,GO:0016053,GO:0016740,GO:0016757,GO:0016763,GO:0016829,GO:0016830,GO:0016831,GO:0018130,GO:0019438,GO:0019752,GO:0034641,GO:0042401,GO:0042430,GO:0042435,GO:0043436,GO:…	2.4.2.18,4.1.3.27	ko:K00766,ko:K13497	ko00400,ko01100,ko01110,ko01130,ko01230,map00400,map01100,map01110,map01130,map01230	M00023	R00985,R00986,R01073	RC00010,RC00440,RC02148,RC02414	ko00000,ko00001,ko00002,ko01000				Bacteria	1TP8U@1239,1ZBZ1@1386,4H9KQ@91061,COG0547@1,COG0547@2	NA|NA|NA	E	Catalyzes the transfer of the phosphoribosyl group of 5- phosphorylribose-1-pyrophosphate (PRPP) to anthranilate to yield N-(5'-phosphoribosyl)-anthranilate (PRA)
lcl|NZ_LJAU01000005.1_cds_WP_003153463.1_706	326423.RBAM_020850	3.1e-60	237.7	Bacillus	aroH	GO:0003674,GO:0003824,GO:0004106,GO:0006082,GO:0008150,GO:0008152,GO:0009987,GO:0016853,GO:0016866,GO:0019752,GO:0043436,GO:0043648,GO:0044237,GO:0044281,GO:0046417,GO:0071704	2.7.4.25,5.4.99.5	ko:K00945,ko:K06208	ko00240,ko00400,ko01100,ko01110,ko01130,ko01230,map00240,map00400,map01100,map01110,map01130,map01230	M00024,M00025,M00052	R00158,R00512,R01665,R01715	RC00002,RC03116	ko00000,ko00001,ko00002,ko01000				Bacteria	1VAID@1239,1ZH0S@1386,4HKTN@91061,COG4401@1,COG4401@2	NA|NA|NA	E	Catalyzes the Claisen rearrangement of chorismate to prephenate. Probably involved in the aromatic amino acid biosynthesis
lcl|NZ_LJAU01000005.1_cds_WP_015417725.1_707	326423.RBAM_020860	1.4e-203	715.3	Bacillus	aroB		2.7.1.71,4.2.3.4	ko:K01735,ko:K13829	ko00400,ko01100,ko01110,ko01130,ko01230,map00400,map01100,map01110,map01130,map01230	M00022	R02412,R03083	RC00002,RC00078,RC00847	ko00000,ko00001,ko00002,ko01000				Bacteria	1TPKZ@1239,1ZC9C@1386,4HAKN@91061,COG0337@1,COG0337@2	NA|NA|NA	E	Catalyzes the conversion of 3-deoxy-D-arabino- heptulosonate 7-phosphate (DAHP) to dehydroquinate (DHQ)
lcl|NZ_LJAU01000005.1_cds_WP_003153459.1_708	326423.RBAM_020870	1.6e-216	758.4	Bacillus	aroC	GO:0000166,GO:0003674,GO:0003824,GO:0004107,GO:0005488,GO:0005575,GO:0005622,GO:0005623,GO:0005737,GO:0005829,GO:0006082,GO:0006520,GO:0006725,GO:0006807,GO:0008150,GO:0008152,GO:0008652,GO:0009058,GO:0009072,GO:0009073,GO:0009423,GO:0009987,GO:0010181,GO:0016053,GO:0016491,GO:0016651,GO:0016829,GO:0016835,GO:0016838,GO:0019438,GO:0019752,GO:0032553,GO:0036094,GO:0040007,GO:0043167,GO:0043168,GO:…	4.2.3.5	ko:K01736	ko00400,ko01100,ko01110,ko01130,ko01230,map00400,map01100,map01110,map01130,map01230	M00022	R01714	RC00586	ko00000,ko00001,ko00002,ko01000			iAF987.Gmet_0976,iNJ661.Rv2540c	Bacteria	1TQ40@1239,1ZB2N@1386,4HA0H@91061,COG0082@1,COG0082@2	NA|NA|NA	E	Catalyzes the anti-1,4-elimination of the C-3 phosphate and the C-6 proR hydrogen from 5-enolpyruvylshikimate-3-phosphate (EPSP) to yield chorismate, which is the branch point compound that serves as the starting substrate for the three terminal pathways of aromatic amino acid biosynthesis. This reaction introduces a second double bond into the aromatic ring system
lcl|NZ_LJAU01000005.1_cds_WP_003153413.1_733	326423.RBAM_021110	2.3e-245	854.4	Bacillus	gudB	GO:0003674,GO:0003824,GO:0004352,GO:0004353,GO:0006082,GO:0006520,GO:0006807,GO:0008150,GO:0008152,GO:0009987,GO:0016491,GO:0016638,GO:0016639,GO:0019752,GO:0043436,GO:0044237,GO:0044238,GO:0044281,GO:0055114,GO:0071704,GO:1901564	1.4.1.2,1.4.1.3	ko:K00260,ko:K00261	ko00220,ko00250,ko00430,ko00471,ko00910,ko01100,ko01200,ko04217,ko04964,map00220,map00250,map00430,map00471,map00910,map01100,map01200,map04217,map04964	M00740	R00243,R00248	RC00006,RC02799	ko00000,ko00001,ko00002,ko01000,ko04147				Bacteria	1TP45@1239,1ZAX4@1386,4HAEI@91061,COG0334@1,COG0334@2	NA|NA|NA	E	Belongs to the Glu Leu Phe Val dehydrogenases family
lcl|NZ_LJAU01000005.1_cds_WP_007409437.1_743	326423.RBAM_021220	1.7e-293	1014.6	Bacillus	serA		1.1.1.399,1.1.1.95	ko:K00058	ko00260,ko00680,ko01100,ko01120,ko01130,ko01200,ko01230,map00260,map00680,map01100,map01120,map01130,map01200,map01230	M00020	R01513	RC00031	ko00000,ko00001,ko00002,ko01000,ko04147			iYO844.BSU23070	Bacteria	1V410@1239,1ZDB3@1386,4H9PH@91061,COG0111@1,COG0111@2	NA|NA|NA	E	Belongs to the D-isomer specific 2-hydroxyacid dehydrogenase family
lcl|NZ_LJAU01000005.1_cds_WP_015240129.1_770	326423.RBAM_021480	2.6e-255	887.5	Bacillus	lysA		4.1.1.19,4.1.1.20	ko:K01585,ko:K01586	ko00300,ko00330,ko01100,ko01110,ko01120,ko01130,ko01230,map00300,map00330,map01100,map01110,map01120,map01130,map01230	M00016,M00133,M00525,M00526,M00527	R00451,R00566	RC00299	ko00000,ko00001,ko00002,ko01000			iHN637.CLJU_RS18870	Bacteria	1TPE9@1239,1ZD43@1386,4H9XW@91061,COG0019@1,COG0019@2	NA|NA|NA	E	Specifically catalyzes the decarboxylation of meso- diaminopimelate (meso-DAP) to L-lysine
lcl|NZ_LJAU01000005.1_cds_WP_003153322.1_792	326423.RBAM_021700	2.2e-268	931.0	Bacillus	aspA		4.2.1.2,4.3.1.1	ko:K01679,ko:K01744	ko00020,ko00250,ko00620,ko00720,ko01100,ko01110,ko01120,ko01130,ko01200,ko04934,ko05200,ko05211,map00020,map00250,map00620,map00720,map01100,map01110,map01120,map01130,map01200,map04934,map05200,map05211	M00009,M00011,M00173,M00376	R00490,R01082	RC00316,RC00443,RC02799	ko00000,ko00001,ko00002,ko01000				Bacteria	1TP3U@1239,1ZB5F@1386,4HFM9@91061,COG1027@1,COG1027@2	NA|NA|NA	E	Aspartate ammonia-lyase
lcl|NZ_LJAU01000005.1_cds_WP_029973629.1_811	326423.RBAM_021880	9.4e-73	279.3	Bacillus	yqjT		3.1.26.4	ko:K03469	ko03030,map03030				ko00000,ko00001,ko01000,ko03032				Bacteria	1V6KX@1239,1ZGG2@1386,4HJMS@91061,COG0346@1,COG0346@2	NA|NA|NA	E	Glyoxalase/Bleomycin resistance protein/Dioxygenase superfamily
lcl|NZ_LJAU01000005.1_cds_WP_039254614.1_813	326423.RBAM_021900	3e-259	900.6	Bacillus	dsdA	GO:0003674,GO:0003824,GO:0005488,GO:0005575,GO:0005622,GO:0005623,GO:0005737,GO:0005829,GO:0006082,GO:0006520,GO:0006807,GO:0006950,GO:0006974,GO:0008144,GO:0008150,GO:0008152,GO:0008721,GO:0009056,GO:0009063,GO:0009069,GO:0009071,GO:0009636,GO:0009987,GO:0016054,GO:0016829,GO:0016835,GO:0016836,GO:0016840,GO:0016841,GO:0017144,GO:0019478,GO:0019752,GO:0019842,GO:0030170,GO:0033554,GO:0036088,GO:…	4.3.1.18	ko:K01753	ko00260,map00260		R00221	RC02600	ko00000,ko00001,ko01000			iECED1_1282.ECED1_2813,iLF82_1304.LF82_0525,iNRG857_1313.NRG857_11890	Bacteria	1TPAH@1239,1ZASU@1386,4HANC@91061,COG3048@1,COG3048@2	NA|NA|NA	E	Belongs to the serine threonine dehydratase family. DsdA subfamily
lcl|NZ_LJAU01000005.1_cds_WP_007409383.1_816	326423.RBAM_021930	6.2e-146	523.5	Bacillus	proC		1.5.1.2	ko:K00286	ko00330,ko01100,ko01110,ko01130,ko01230,map00330,map01100,map01110,map01130,map01230	M00015	R01248,R01251,R03291,R03293	RC00054,RC00083	ko00000,ko00001,ko00002,ko01000				Bacteria	1TP1E@1239,1ZCWZ@1386,4H9RV@91061,COG0345@1,COG0345@2	NA|NA|NA	E	Catalyzes the reduction of 1-pyrroline-5-carboxylate (PCA) to L-proline
lcl|NZ_LJAU01000007.1_cds_WP_095272795.1_852	326423.RBAM_019540	8.7e-256	889.0	Bacillus	yodQ		3.5.1.16	ko:K01438	ko00220,ko01100,ko01110,ko01130,ko01210,ko01230,map00220,map01100,map01110,map01130,map01210,map01230	M00028,M00845	R00669,R09107	RC00064,RC00300	ko00000,ko00001,ko00002,ko01000				Bacteria	1TQS9@1239,1ZBDC@1386,4HDHW@91061,COG0624@1,COG0624@2	NA|NA|NA	E	Acetylornithine deacetylase
lcl|NZ_LJAU01000007.1_cds_WP_031379013.1_854	326423.RBAM_019520	1.6e-279	968.0	Bacillus	kamA		5.4.3.2	ko:K01843	ko00310,map00310		R00461	RC00303	ko00000,ko00001,ko01000				Bacteria	1TQQZ@1239,1ZBET@1386,4HE2P@91061,COG1509@1,COG1509@2	NA|NA|NA	E	lysine 2,3-aminomutase
lcl|NZ_LJAU01000007.1_cds_WP_053573289.1_857	326423.RBAM_019490	5.9e-26	122.9	Bacteria													Bacteria	COG0346@1,COG0346@2	NA|NA|NA	E	lactoylglutathione lyase activity
lcl|NZ_LJAU01000007.1_cds_WP_053573293.1_871	326423.RBAM_019340	2.3e-268	931.0	Bacillus	yodF			ko:K03307					ko00000	2.A.21			Bacteria	1TRYH@1239,1ZCBN@1386,4HE2W@91061,COG0591@1,COG0591@2	NA|NA|NA	E	Belongs to the sodium solute symporter (SSF) (TC 2.A.21) family
lcl|NZ_LJAU01000007.1_cds_WP_053573294.1_873	326423.RBAM_019330	6.5e-173	613.2	Bacillus	yodE			ko:K15975					ko00000				Bacteria	1TQCN@1239,1ZAQY@1386,4HAMC@91061,COG0346@1,COG0346@2	NA|NA|NA	E	COG0346 Lactoylglutathione lyase and related lyases
lcl|NZ_LJAU01000009.1_cds_WP_069013035.1_940	326423.RBAM_018650	3.5e-149	534.3	Bacillus	proC		1.5.1.2	ko:K00286	ko00330,ko01100,ko01110,ko01130,ko01230,map00330,map01100,map01110,map01130,map01230	M00015	R01248,R01251,R03291,R03293	RC00054,RC00083	ko00000,ko00001,ko00002,ko01000			iYO844.BSU18480	Bacteria	1TP1E@1239,1ZCWZ@1386,4H9RV@91061,COG0345@1,COG0345@2	NA|NA|NA	E	Catalyzes the reduction of 1-pyrroline-5-carboxylate (PCA) to L-proline
lcl|NZ_LJAU01000009.1_cds_WP_053573320.1_941	326423.RBAM_018640	2.8e-202	711.1	Bacillus	proB	GO:0003674,GO:0003824,GO:0004349,GO:0005575,GO:0005622,GO:0005623,GO:0005737,GO:0005829,GO:0006082,GO:0006520,GO:0006560,GO:0006561,GO:0006793,GO:0006796,GO:0006807,GO:0008150,GO:0008152,GO:0008652,GO:0009058,GO:0009064,GO:0009084,GO:0009987,GO:0016053,GO:0016301,GO:0016310,GO:0016740,GO:0016772,GO:0016774,GO:0018130,GO:0019202,GO:0019752,GO:0040007,GO:0043436,GO:0044237,GO:0044238,GO:0044249,GO:…	2.7.2.11	ko:K00931	ko00330,ko00332,ko01100,ko01130,ko01230,map00330,map00332,map01100,map01130,map01230	M00015	R00239	RC00002,RC00043	ko00000,ko00001,ko00002,ko01000				Bacteria	1TPG6@1239,1ZAPU@1386,4HA9B@91061,COG0263@1,COG0263@2	NA|NA|NA	E	Catalyzes the transfer of a phosphate group to glutamate to form L-glutamate 5-phosphate
lcl|NZ_LJAU01000009.1_cds_WP_053573321.1_943	326423.RBAM_018620	0.0	3020.3	Bacillus	gltB	GO:0003674,GO:0003824,GO:0005575,GO:0005622,GO:0005623,GO:0005737,GO:0005829,GO:0005886,GO:0006082,GO:0006520,GO:0006536,GO:0006537,GO:0006541,GO:0006807,GO:0008150,GO:0008152,GO:0008652,GO:0009058,GO:0009064,GO:0009084,GO:0009987,GO:0015930,GO:0016020,GO:0016053,GO:0016491,GO:0016638,GO:0019676,GO:0019740,GO:0019752,GO:0040007,GO:0043436,GO:0043648,GO:0043650,GO:0044237,GO:0044238,GO:0044249,GO:…	1.4.1.13,1.4.1.14,1.4.7.1	ko:K00265,ko:K00284	ko00250,ko00630,ko00910,ko01100,ko01110,ko01120,ko01130,ko01230,map00250,map00630,map00910,map01100,map01110,map01120,map01130,map01230		R00021,R00093,R00114,R00248,R10086	RC00006,RC00010,RC02799	ko00000,ko00001,ko01000				Bacteria	1TQ0B@1239,1ZBFF@1386,4HA4G@91061,COG0067@1,COG0067@2,COG0069@1,COG0069@2,COG0070@1,COG0070@2	NA|NA|NA	E	glutamate synthase
lcl|NZ_LJAU01000009.1_cds_WP_014418084.1_944	326423.RBAM_018610	2.9e-292	1010.4	Bacillus	gltD	GO:0005575,GO:0005622,GO:0005623,GO:0005737,GO:0005829,GO:0005886,GO:0008150,GO:0016020,GO:0040007,GO:0044424,GO:0044444,GO:0044464,GO:0071944	1.4.1.13,1.4.1.14	ko:K00266	ko00250,ko00910,ko01100,ko01110,ko01120,ko01130,ko01230,map00250,map00910,map01100,map01110,map01120,map01130,map01230		R00093,R00114,R00248	RC00006,RC00010,RC02799	ko00000,ko00001,ko01000			iJN678.gltD,iNJ661.Rv3858c,iSB619.SA_RS02450	Bacteria	1TQ1A@1239,1ZC3C@1386,4HAD5@91061,COG0493@1,COG0493@2	NA|NA|NA	E	COG0493 NADPH-dependent glutamate synthase beta chain and related oxidoreductases
lcl|NZ_LJAU01000009.1_cds_WP_007407357.1_950	326423.RBAM_018540	0.0	1182.9	Bacillus	ggt		2.3.2.2,3.4.19.13	ko:K00681	ko00430,ko00460,ko00480,ko01100,map00430,map00460,map00480,map01100		R00494,R01262,R01687,R03867,R03916,R03970,R03971,R04935	RC00064,RC00090,RC00096	ko00000,ko00001,ko01000,ko01002				Bacteria	1TR9U@1239,1ZCVJ@1386,4HB23@91061,COG0405@1,COG0405@2	NA|NA|NA	E	gamma-glutamyltransferase
lcl|NZ_LJAU01000017.1_cds_WP_053573333.1_976	326423.RBAM_018350	9.5e-169	599.4	Bacillus	mvaB	GO:0000287,GO:0003674,GO:0003824,GO:0004419,GO:0005102,GO:0005488,GO:0005515,GO:0005575,GO:0005622,GO:0005623,GO:0005737,GO:0005739,GO:0005759,GO:0005777,GO:0005782,GO:0005829,GO:0006082,GO:0006091,GO:0006520,GO:0006551,GO:0006552,GO:0006605,GO:0006625,GO:0006629,GO:0006807,GO:0006810,GO:0006886,GO:0006996,GO:0007031,GO:0008104,GO:0008150,GO:0008152,GO:0009056,GO:0009058,GO:0009063,GO:0009081,GO:…	4.1.3.4,6.4.1.4	ko:K01640,ko:K01968	ko00072,ko00280,ko00281,ko00650,ko01100,ko04146,map00072,map00280,map00281,map00650,map01100,map04146	M00036,M00088	R01360,R04138,R08090	RC00367,RC00502,RC00503,RC00942,RC01118,RC01946	ko00000,ko00001,ko00002,ko01000			iAF987.Gmet_3293	Bacteria	1TQG3@1239,1ZC18@1386,4HA1U@91061,COG0119@1,COG0119@2	NA|NA|NA	E	Hydroxymethylglutaryl-CoA lyase
lcl|NZ_LJAU01000017.1_cds_WP_015417554.1_1013	326423.RBAM_017960	5.9e-191	673.3	Bacillus	rspB		1.1.1.380	ko:K08322	ko00040,ko01100,map00040,map01100		R10848	RC00085	ko00000,ko00001,ko01000			iYO844.BSU12330	Bacteria	1TS6I@1239,1ZCJC@1386,4HBDT@91061,COG1063@1,COG1063@2	NA|NA|NA	E	Alcohol dehydrogenase GroES-like domain
lcl|NZ_LJAU01000017.1_cds_WP_053573355.1_1015	326423.RBAM_017940	2.9e-249	867.5	Bacillus	agcS	GO:0005575,GO:0005623,GO:0005886,GO:0016020,GO:0044464,GO:0071944		ko:K03310,ko:K11626	ko02020,map02020				ko00000,ko00001	2.A.25			Bacteria	1TNZP@1239,1ZAX7@1386,4H9SZ@91061,COG1115@1,COG1115@2	NA|NA|NA	E	Sodium alanine symporter
lcl|NZ_LJAU01000018.1_cds_WP_053573370.1_1078	326423.RBAM_013040	0.0	1514.2	Bacillus	metE	GO:0000096,GO:0000097,GO:0003674,GO:0003824,GO:0003871,GO:0005575,GO:0005576,GO:0005618,GO:0005622,GO:0005623,GO:0005737,GO:0005829,GO:0005886,GO:0006082,GO:0006464,GO:0006479,GO:0006520,GO:0006555,GO:0006575,GO:0006725,GO:0006730,GO:0006732,GO:0006760,GO:0006790,GO:0006807,GO:0008150,GO:0008152,GO:0008168,GO:0008172,GO:0008213,GO:0008276,GO:0008652,GO:0008705,GO:0009058,GO:0009066,GO:0009067,GO:…	2.1.1.14	ko:K00549	ko00270,ko00450,ko01100,ko01110,ko01230,map00270,map00450,map01100,map01110,map01230	M00017	R04405,R09365	RC00035,RC00113,RC01241	ko00000,ko00001,ko00002,ko01000			iE2348C_1286.E2348C_4130,iECO103_1326.ECO103_4334,iECO111_1330.ECO111_4657,iECO26_1355.ECO26_4756,iECW_1372.ECW_m4131,iEKO11_1354.EKO11_4528,iPC815.YPO3788,iWFL_1372.ECW_m4131	Bacteria	1TP2H@1239,1ZBI7@1386,4H9QC@91061,COG0620@1,COG0620@2	NA|NA|NA	E	Catalyzes the transfer of a methyl group from 5- methyltetrahydrofolate to homocysteine resulting in methionine formation
lcl|NZ_LJAU01000018.1_cds_WP_012117409.1_1108	326423.RBAM_013330	5.7e-197	693.3	Bacillus	mtnA	GO:0000096,GO:0000097,GO:0003674,GO:0003824,GO:0006082,GO:0006520,GO:0006555,GO:0006790,GO:0006807,GO:0008150,GO:0008152,GO:0008652,GO:0009058,GO:0009066,GO:0009067,GO:0009086,GO:0009987,GO:0016053,GO:0016853,GO:0016860,GO:0016861,GO:0017144,GO:0019509,GO:0019752,GO:0043094,GO:0043102,GO:0043436,GO:0044237,GO:0044238,GO:0044249,GO:0044272,GO:0044281,GO:0044283,GO:0046394,GO:0046523,GO:0071265,GO:…	5.3.1.23	ko:K08963	ko00270,ko01100,map00270,map01100	M00034	R04420	RC01151	ko00000,ko00001,ko00002,ko01000				Bacteria	1TPDK@1239,1ZCD9@1386,4H9WM@91061,COG0182@1,COG0182@2	NA|NA|NA	E	Catalyzes the interconversion of methylthioribose-1- phosphate (MTR-1-P) into methylthioribulose-1-phosphate (MTRu-1- P)
lcl|NZ_LJAU01000018.1_cds_WP_015417339.1_1111	326423.RBAM_013360	3.7e-229	800.4	Bacillus	mtnE		2.6.1.83	ko:K08969,ko:K10206,ko:K19549	ko00270,ko00300,ko01100,ko01110,ko01130,ko01230,map00270,map00300,map01100,map01110,map01130,map01230	M00034,M00527,M00787	R07396,R07613,R11068	RC00006,RC01847	ko00000,ko00001,ko00002,ko01000,ko01007				Bacteria	1TQD6@1239,1ZBB2@1386,4HAHQ@91061,COG0436@1,COG0436@2	NA|NA|NA	E	Aminotransferase
lcl|NZ_LJAU01000018.1_cds_WP_015417340.1_1113	326423.RBAM_013380	3.1e-135	487.6	Bacillus	mtnX		3.1.3.87,4.2.1.109	ko:K08964,ko:K08966	ko00270,ko01100,map00270,map01100	M00034	R07392,R07394	RC01939,RC02074	ko00000,ko00001,ko00002,ko01000			iYO844.BSU13600	Bacteria	1TSZ9@1239,1ZBXD@1386,4H9ZE@91061,COG4359@1,COG4359@2	NA|NA|NA	E	Dephosphorylates 2-hydroxy-3-keto-5-methylthiopentenyl- 1-phosphate (HK-MTPenyl-1-P) yielding 1,2-dihydroxy-3-keto-5- methylthiopentene (DHK-MTPene)
lcl|NZ_LJAU01000018.1_cds_WP_015417341.1_1114	326423.RBAM_013390	8.8e-113	412.9	Bacillus	mtnB		3.1.3.87,4.1.2.17,4.2.1.109,5.1.3.4	ko:K01628,ko:K03077,ko:K08964,ko:K08966	ko00040,ko00051,ko00053,ko00270,ko01100,ko01120,map00040,map00051,map00053,map00270,map01100,map01120	M00034,M00550	R02262,R05850,R07392,R07394	RC00603,RC00604,RC01479,RC01939,RC02074	ko00000,ko00001,ko00002,ko01000				Bacteria	1V516@1239,1ZRN8@1386,4IQSM@91061,COG0235@1,COG0235@2	NA|NA|NA	E	Catalyzes the dehydration of methylthioribulose-1- phosphate (MTRu-1-P) into 2,3-diketo-5-methylthiopentyl-1- phosphate (DK-MTP-1-P)
lcl|NZ_LJAU01000018.1_cds_WP_015417353.1_1141	326423.RBAM_013630	6.3e-207	726.5	Bacillus	pepQ		3.4.13.9	ko:K01271					ko00000,ko01000,ko01002				Bacteria	1TQ6R@1239,1ZBZE@1386,4HA5I@91061,COG0006@1,COG0006@2	NA|NA|NA	E	COG0006 Xaa-Pro aminopeptidase
lcl|NZ_LJAU01000018.1_cds_WP_015417364.1_1154	326423.RBAM_013780	1.1e-214	752.3	Bacillus	patA		2.6.1.1	ko:K00812,ko:K00841,ko:K10907	ko00220,ko00250,ko00270,ko00300,ko00330,ko00350,ko00360,ko00400,ko00401,ko00950,ko00960,ko01100,ko01110,ko01130,ko01210,ko01230,map00220,map00250,map00270,map00300,map00330,map00350,map00360,map00400,map00401,map00950,map00960,map01100,map01110,map01130,map01210,map01230	M00525	R00355,R00694,R00734,R00896,R02433,R02619,R04467,R05052	RC00006	ko00000,ko00001,ko00002,ko01000,ko01007				Bacteria	1TP0J@1239,1ZAWQ@1386,4HA13@91061,COG0436@1,COG0436@2	NA|NA|NA	E	Aminotransferase
lcl|NZ_LJAU01000018.1_cds_WP_007409623.1_1171	326423.RBAM_013950	4.4e-76	291.2	Bacillus	dapD	GO:0003674,GO:0003824,GO:0005575,GO:0005622,GO:0005623,GO:0005737,GO:0005829,GO:0006082,GO:0006520,GO:0006553,GO:0006807,GO:0008150,GO:0008152,GO:0008652,GO:0008666,GO:0009058,GO:0009066,GO:0009067,GO:0009085,GO:0009987,GO:0016053,GO:0016410,GO:0016740,GO:0016746,GO:0016747,GO:0016748,GO:0016749,GO:0019752,GO:0019877,GO:0043436,GO:0043648,GO:0043650,GO:0044237,GO:0044238,GO:0044249,GO:0044281,GO:…	2.3.1.117,2.3.1.89	ko:K00674,ko:K05822	ko00300,ko01100,ko01110,ko01120,ko01230,map00300,map01100,map01110,map01120,map01230	M00016,M00525	R04364,R04365	RC00004,RC01136	ko00000,ko00001,ko00002,ko01000			iSbBS512_1146.SbBS512_E0158,iYO844.BSU14180	Bacteria	1TQUJ@1239,1ZBFG@1386,4H9KY@91061,COG2171@1,COG2171@2	NA|NA|NA	E	Catalyzes the transfer of an acetyl group from acetyl- CoA to tetrahydrodipicolinate
lcl|NZ_LJAU01000018.1_cds_WP_012117444.1_1172	326423.RBAM_013960	8.9e-217	759.2	Bacillus	hipO	GO:0003674,GO:0003824,GO:0006082,GO:0006520,GO:0006553,GO:0006807,GO:0008150,GO:0008152,GO:0008652,GO:0009058,GO:0009066,GO:0009067,GO:0009085,GO:0009089,GO:0009987,GO:0016053,GO:0016787,GO:0016810,GO:0016811,GO:0019213,GO:0019752,GO:0019877,GO:0043436,GO:0043648,GO:0043650,GO:0044237,GO:0044238,GO:0044249,GO:0044281,GO:0044283,GO:0046394,GO:0046451,GO:0050118,GO:0071704,GO:1901564,GO:1901566,GO:…	3.5.1.47	ko:K05823,ko:K21613	ko00300,ko01100,ko01110,ko01230,map00300,map01100,map01110,map01230	M00525	R02733	RC00064,RC00300	ko00000,ko00001,ko00002,ko01000,ko01002				Bacteria	1TPD7@1239,1ZC15@1386,4H9SG@91061,COG1473@1,COG1473@2	NA|NA|NA	E	Catalyzes the conversion of N-acetyl-diaminopimelate to diaminopimelate and acetate
lcl|NZ_LJAU01000018.1_cds_WP_007409644.1_1195	326423.RBAM_014190	2.2e-237	827.8	Bacillus	ampS			ko:K19689					ko00000,ko01000,ko01002				Bacteria	1TP65@1239,1ZCU3@1386,4H9W8@91061,COG2309@1,COG2309@2	NA|NA|NA	E	COG2309 Leucyl aminopeptidase (aminopeptidase T)
lcl|NZ_LJAU01000018.1_cds_WP_032868029.1_1225	326423.RBAM_014490	5.9e-277	959.5	Bacillus	speA	GO:0003674,GO:0003824,GO:0006082,GO:0006520,GO:0006807,GO:0008150,GO:0008152,GO:0008923,GO:0009987,GO:0016829,GO:0016830,GO:0016831,GO:0019752,GO:0043436,GO:0044237,GO:0044238,GO:0044281,GO:0071704,GO:1901564	4.1.1.19	ko:K01585	ko00330,ko01100,map00330,map01100	M00133	R00566	RC00299	ko00000,ko00001,ko00002,ko01000				Bacteria	1TNZ9@1239,1ZAR0@1386,4HBGC@91061,COG1982@1,COG1982@2	NA|NA|NA	E	Arginine
lcl|NZ_LJAU01000018.1_cds_WP_007409672.1_1231	326423.RBAM_014550	4.6e-296	1023.1	Bacillus	mpl	GO:0005575,GO:0005576	3.4.24.28,3.4.24.29	ko:K01400,ko:K01401,ko:K19351	ko01503,ko05150,map01503,map05150				ko00000,ko00001,ko01000,ko01002				Bacteria	1TP08@1239,1ZCEP@1386,4H9S6@91061,COG3227@1,COG3227@2	NA|NA|NA	E	Peptidase M4
lcl|NZ_LJAU01000018.1_cds_WP_007409681.1_1242	326423.RBAM_014690	1.2e-174	619.0	Bacillus	glsA	GO:0003674,GO:0003824,GO:0004359,GO:0006082,GO:0006520,GO:0006536,GO:0006537,GO:0006541,GO:0006543,GO:0006807,GO:0008150,GO:0008152,GO:0008652,GO:0009056,GO:0009058,GO:0009063,GO:0009064,GO:0009065,GO:0009084,GO:0009987,GO:0016053,GO:0016054,GO:0016787,GO:0016810,GO:0016811,GO:0019752,GO:0040008,GO:0043436,GO:0043648,GO:0043650,GO:0044237,GO:0044238,GO:0044248,GO:0044249,GO:0044281,GO:0044282,GO:…	3.5.1.2	ko:K01425	ko00220,ko00250,ko00471,ko01100,ko04724,ko04727,ko04964,ko05206,ko05230,map00220,map00250,map00471,map01100,map04724,map04727,map04964,map05206,map05230		R00256,R01579	RC00010,RC02798	ko00000,ko00001,ko01000			iB21_1397.B21_01492,iECBD_1354.ECBD_2118,iECB_1328.ECB_01481,iECD_1391.ECD_01481,iYL1228.KPN_01636	Bacteria	1TP64@1239,1ZBXX@1386,4H9XA@91061,COG2066@1,COG2066@2	NA|NA|NA	E	Belongs to the glutaminase family
lcl|NZ_LJAU01000018.1_cds_1291	326423.RBAM_015180	1e-189	669.5	Bacillus	argE		3.5.1.16	ko:K01438,ko:K20895	ko00220,ko00730,ko01100,ko01110,ko01130,ko01210,ko01230,map00220,map00730,map01100,map01110,map01130,map01210,map01230	M00028,M00845	R00669,R09107,R11313	RC00064,RC00197,RC00300	ko00000,ko00001,ko00002,ko01000				Bacteria	1TQS9@1239,1ZQFB@1386,4HBWM@91061,COG0624@1,COG0624@2	NA|NA|NA	E	Acetylornithine deacetylase
lcl|NZ_LJAU01000018.1_cds_WP_017417764.1_1341	326423.RBAM_015680	3.6e-117	427.6	Bacillus	sdaAB	GO:0003674,GO:0003824,GO:0003941,GO:0016829,GO:0016840,GO:0016841	4.3.1.17	ko:K01752	ko00260,ko00270,ko01100,ko01110,ko01130,ko01200,ko01230,map00260,map00270,map01100,map01110,map01130,map01200,map01230		R00220,R00590	RC00331,RC02600	ko00000,ko00001,ko01000				Bacteria	1U8TZ@1239,1ZCRK@1386,4HBD6@91061,COG1760@1,COG1760@2	NA|NA|NA	E	L-serine dehydratase
lcl|NZ_LJAU01000018.1_cds_WP_003154324.1_1342	326423.RBAM_015690	7.8e-155	553.1	Bacillus	sdaAA	GO:0003674,GO:0003824,GO:0003941,GO:0016829,GO:0016840,GO:0016841	4.3.1.17	ko:K01752	ko00260,ko00270,ko01100,ko01110,ko01130,ko01200,ko01230,map00260,map00270,map01100,map01110,map01130,map01200,map01230		R00220,R00590	RC00331,RC02600	ko00000,ko00001,ko01000				Bacteria	1TP79@1239,1ZC9A@1386,4HAI1@91061,COG1760@1,COG1760@2	NA|NA|NA	E	L-serine dehydratase
lcl|NZ_LJAU01000018.1_cds_WP_053573447.1_1432	326423.RBAM_016590	3.7e-193	680.6	Bacillus	asd		1.2.1.11	ko:K00133	ko00260,ko00261,ko00270,ko00300,ko01100,ko01110,ko01120,ko01130,ko01210,ko01230,map00260,map00261,map00270,map00300,map01100,map01110,map01120,map01130,map01210,map01230	M00016,M00017,M00018,M00033,M00525,M00526,M00527	R02291	RC00684	ko00000,ko00001,ko00002,ko01000				Bacteria	1TPC6@1239,1ZAVS@1386,4HA9H@91061,COG0136@1,COG0136@2	NA|NA|NA	E	Catalyzes the NADPH-dependent formation of L-aspartate- semialdehyde (L-ASA) by the reductive dephosphorylation of L- aspartyl-4-phosphate
lcl|NZ_LJAU01000018.1_cds_WP_003154168.1_1433	326423.RBAM_016600	2.7e-219	767.7	Bacillus	dapG	GO:0003674,GO:0003824,GO:0004072,GO:0005575,GO:0005622,GO:0005623,GO:0005737,GO:0006082,GO:0006520,GO:0006553,GO:0006793,GO:0006796,GO:0006807,GO:0008150,GO:0008152,GO:0008652,GO:0009058,GO:0009066,GO:0009067,GO:0009085,GO:0009089,GO:0009987,GO:0016053,GO:0016301,GO:0016310,GO:0016740,GO:0016772,GO:0016774,GO:0019202,GO:0019752,GO:0043436,GO:0043648,GO:0044237,GO:0044238,GO:0044249,GO:0044281,GO:…	1.1.1.3,2.7.2.4	ko:K00928,ko:K12524	ko00260,ko00261,ko00270,ko00300,ko01100,ko01110,ko01120,ko01130,ko01210,ko01230,map00260,map00261,map00270,map00300,map01100,map01110,map01120,map01130,map01210,map01230	M00016,M00017,M00018,M00033,M00525,M00526,M00527	R00480,R01773,R01775	RC00002,RC00043,RC00087	ko00000,ko00001,ko00002,ko01000				Bacteria	1TPQJ@1239,1ZBSQ@1386,4HADX@91061,COG0527@1,COG0527@2	NA|NA|NA	E	Belongs to the aspartokinase family
lcl|NZ_LJAU01000018.1_cds_WP_003154166.1_1434	326423.RBAM_016610	1e-156	559.3	Bacillus	dapA		4.3.3.7	ko:K01714	ko00261,ko00300,ko01100,ko01110,ko01120,ko01130,ko01230,map00261,map00300,map01100,map01110,map01120,map01130,map01230	M00016,M00525,M00526,M00527	R10147	RC03062,RC03063	ko00000,ko00001,ko00002,ko01000				Bacteria	1TPCK@1239,1ZBNR@1386,4H9K9@91061,COG0329@1,COG0329@2	NA|NA|NA	E	Catalyzes the condensation of (S)-aspartate-beta- semialdehyde (S)-ASA and pyruvate to 4-hydroxy- tetrahydrodipicolinate (HTPA)
lcl|NZ_LJAU01000018.1_cds_WP_007410365.1_1507	326423.RBAM_017260	3.2e-261	907.1	Bacillus	glnA	GO:0003674,GO:0005488,GO:0005515,GO:0006082,GO:0006355,GO:0006520,GO:0006541,GO:0006542,GO:0006807,GO:0006808,GO:0007154,GO:0007584,GO:0008134,GO:0008150,GO:0008152,GO:0008652,GO:0009058,GO:0009064,GO:0009084,GO:0009605,GO:0009719,GO:0009889,GO:0009890,GO:0009892,GO:0009987,GO:0009991,GO:0010033,GO:0010243,GO:0010468,GO:0010556,GO:0010558,GO:0010605,GO:0010629,GO:0016053,GO:0016597,GO:0019219,GO:…	6.3.1.2	ko:K01915	ko00220,ko00250,ko00630,ko00910,ko01100,ko01120,ko01230,ko02020,ko04217,ko04724,ko04727,map00220,map00250,map00630,map00910,map01100,map01120,map01230,map02020,map04217,map04724,map04727		R00253	RC00010,RC02798	ko00000,ko00001,ko01000,ko04147				Bacteria	1TNZA@1239,1ZBIQ@1386,4HACE@91061,COG0174@1,COG0174@2	NA|NA|NA	E	glutamine synthetase
lcl|NZ_LJAU01000019.1_cds_WP_053573495.1_1516	224308.BSU17560	1.9e-72	278.5	Bacillus	XK27_05370		5.3.1.24	ko:K01817	ko00400,ko01100,ko01110,ko01130,ko01230,map00400,map01100,map01110,map01130,map01230	M00023	R03509	RC00945	ko00000,ko00001,ko00002,ko01000				Bacteria	1V436@1239,1ZFVR@1386,4HIUW@91061,COG0135@1,COG0135@2	NA|NA|NA	E	phosphoribosylanthranilate isomerase activity
lcl|NZ_LJAU01000019.1_cds_WP_007407286.1_1562	326423.RBAM_012500	2.9e-110	404.4	Bacillus	xkdA												Bacteria	1VF4T@1239,1ZIKA@1386,4HP2V@91061,COG2856@1,COG2856@2	NA|NA|NA	E	IrrE N-terminal-like domain
lcl|NZ_LJAU01000019.1_cds_WP_007610842.1_1603	326423.RBAM_012710	6.5e-243	846.3	Bacillus	steT	GO:0003333,GO:0003674,GO:0005215,GO:0005342,GO:0005575,GO:0005623,GO:0005886,GO:0005887,GO:0006810,GO:0006811,GO:0006820,GO:0006865,GO:0008150,GO:0008509,GO:0008514,GO:0015075,GO:0015171,GO:0015179,GO:0015291,GO:0015297,GO:0015318,GO:0015711,GO:0015807,GO:0015849,GO:0016020,GO:0016021,GO:0022804,GO:0022857,GO:0031224,GO:0031226,GO:0034220,GO:0044425,GO:0044459,GO:0044464,GO:0046942,GO:0046943,GO:…		ko:K03294					ko00000	2.A.3.2			Bacteria	1TQ48@1239,1ZCVT@1386,4HBGT@91061,COG0531@1,COG0531@2	NA|NA|NA	E	amino acid
lcl|NZ_LJAU01000019.1_cds_WP_031378808.1_1604	326423.RBAM_012720	2.1e-182	644.8	Bacillus	mhqA			ko:K15975					ko00000				Bacteria	1TP7I@1239,1ZBUA@1386,4H9ND@91061,COG0346@1,COG0346@2	NA|NA|NA	E	COG0346 Lactoylglutathione lyase and related lyases
lcl|NZ_LJAU01000019.1_cds_WP_007407248.1_1609	326423.RBAM_012770	8.4e-156	556.2	Bacillus	dppA			ko:K16203					ko00000,ko01000,ko01002	3.A.1.5.2		iYO844.BSU12920	Bacteria	1TSUZ@1239,1ZC41@1386,4HC5R@91061,COG2362@1,COG2362@2	NA|NA|NA	E	D-aminopeptidase
lcl|NZ_LJAU01000019.1_cds_WP_039251738.1_1613	326423.RBAM_012810	0.0	1095.9	Bacillus	dppE	GO:0005575,GO:0005623,GO:0030288,GO:0030313,GO:0031975,GO:0042597,GO:0044464		ko:K15580,ko:K16199	ko01501,ko02010,ko02024,map01501,map02010,map02024	M00439,M00566			ko00000,ko00001,ko00002,ko02000	3.A.1.5.1,3.A.1.5.18,3.A.1.5.19,3.A.1.5.2,3.A.1.5.25			Bacteria	1TNYQ@1239,1ZBB4@1386,4HAMK@91061,COG4166@1,COG4166@2	NA|NA|NA	E	ABC transporter substrate-binding protein
lcl|NZ_LJAU01000019.1_cds_WP_007610864.1_1617	326423.RBAM_012850	1.6e-182	645.2	Bacillus	ykfD			ko:K02032,ko:K10823	ko01501,ko02010,ko02024,map01501,map02010,map02024	M00239,M00439			ko00000,ko00001,ko00002,ko02000	3.A.1.5,3.A.1.5.1,3.A.1.5.18,3.A.1.5.19,3.A.1.5.25			Bacteria	1V36J@1239,1ZBA4@1386,4H9YB@91061,COG4608@1,COG4608@2	NA|NA|NA	E	Belongs to the ABC transporter superfamily
lcl|NZ_LJAU01000019.1_cds_WP_015417310.1_1619	326423.RBAM_012870	1.9e-158	565.1	Bacillus	ykgA												Bacteria	1VDT8@1239,1ZCTN@1386,4ISAW@91061,COG1834@1,COG1834@2	NA|NA|NA	E	Amidinotransferase
lcl|NZ_LJAU01000019.1_cds_WP_015417312.1_1625	326423.RBAM_012930	5.9e-205	719.9	Bacillus	proB	GO:0003674,GO:0003824,GO:0004349,GO:0005575,GO:0005622,GO:0005623,GO:0005737,GO:0005829,GO:0006082,GO:0006520,GO:0006560,GO:0006561,GO:0006793,GO:0006796,GO:0006807,GO:0008150,GO:0008152,GO:0008652,GO:0009058,GO:0009064,GO:0009084,GO:0009987,GO:0016053,GO:0016301,GO:0016310,GO:0016740,GO:0016772,GO:0016774,GO:0018130,GO:0019202,GO:0019752,GO:0040007,GO:0043436,GO:0044237,GO:0044238,GO:0044249,GO:…	2.7.2.11	ko:K00931	ko00330,ko00332,ko01100,ko01130,ko01230,map00330,map00332,map01100,map01130,map01230	M00015	R00239	RC00002,RC00043	ko00000,ko00001,ko00002,ko01000				Bacteria	1TPG6@1239,1ZAPU@1386,4HA9B@91061,COG0263@1,COG0263@2	NA|NA|NA	E	Catalyzes the transfer of a phosphate group to glutamate to form L-glutamate 5-phosphate
lcl|NZ_LJAU01000019.1_cds_WP_015417313.1_1626	326423.RBAM_012940	3.1e-226	790.8	Bacillus	proA	GO:0003674,GO:0003824,GO:0004350,GO:0005488,GO:0005515,GO:0005575,GO:0005622,GO:0005623,GO:0005737,GO:0005829,GO:0005886,GO:0006082,GO:0006520,GO:0006560,GO:0006561,GO:0006807,GO:0008150,GO:0008152,GO:0008652,GO:0009058,GO:0009064,GO:0009084,GO:0009987,GO:0016020,GO:0016053,GO:0016491,GO:0016620,GO:0016903,GO:0017144,GO:0018130,GO:0019752,GO:0042802,GO:0043436,GO:0044237,GO:0044238,GO:0044249,GO:…	1.2.1.41,1.2.1.81	ko:K00147,ko:K15515	ko00330,ko00332,ko01100,ko01110,ko01130,ko01230,map00330,map00332,map01100,map01110,map01130,map01230	M00015	R03313	RC00684	ko00000,ko00001,ko00002,ko01000			iB21_1397.B21_00243,iECBD_1354.ECBD_3376,iECB_1328.ECB_00240,iECD_1391.ECD_00240,iLJ478.TM0293,iNJ661.Rv2427c,iYL1228.KPN_00280,iYO844.BSU13130	Bacteria	1TQ9V@1239,1ZC00@1386,4HB7B@91061,COG0014@1,COG0014@2	NA|NA|NA	E	Catalyzes the NADPH-dependent reduction of L-glutamate 5-phosphate into L-glutamate 5-semialdehyde and phosphate. The product spontaneously undergoes cyclization to form 1-pyrroline-5- carboxylate
lcl|NZ_LJAU01000022.1_cds_WP_053573507.1_1649	326423.RBAM_009050	6.1e-131	473.4	Bacillus	pepE	GO:0003674,GO:0003824,GO:0006508,GO:0006807,GO:0008150,GO:0008152,GO:0008233,GO:0016787,GO:0019538,GO:0043170,GO:0044238,GO:0071704,GO:0140096,GO:1901564	3.4.11.2,3.4.13.21	ko:K01256,ko:K05995	ko00480,ko01100,map00480,map01100		R00899,R04951	RC00096,RC00141	ko00000,ko00001,ko01000,ko01002				Bacteria	1TRBA@1239,1ZC4Z@1386,4HB19@91061,COG3340@1,COG3340@2	NA|NA|NA	E	Belongs to the peptidase S51 family
lcl|NZ_LJAU01000022.1_cds_WP_053573509.1_1653	1461580.CCAS010000003_gene486	4.1e-229	800.8	Bacillus	oppA5			ko:K02035	ko02024,map02024	M00239			ko00000,ko00001,ko00002,ko02000	3.A.1.5			Bacteria	1TQ0N@1239,1ZEDN@1386,4HARF@91061,COG0747@1,COG0747@2	NA|NA|NA	E	PFAM extracellular solute-binding protein family 5
lcl|NZ_LJAU01000022.1_cds_WP_015417084.1_1657	1131730.BAVI_01510	1.8e-133	482.3	Bacillus	oppF3			ko:K02032,ko:K10823	ko01501,ko02010,ko02024,map01501,map02010,map02024	M00239,M00439			ko00000,ko00001,ko00002,ko02000	3.A.1.5,3.A.1.5.1,3.A.1.5.18,3.A.1.5.19,3.A.1.5.25			Bacteria	1V36J@1239,1ZBA4@1386,4H9YB@91061,COG4608@1,COG4608@2	NA|NA|NA	E	Belongs to the ABC transporter superfamily
lcl|NZ_LJAU01000022.1_cds_WP_061861304.1_1701	326423.RBAM_009520	1.1e-261	908.7	Bacillus	yhxA												Bacteria	1TP9N@1239,1ZAUQ@1386,4HAA5@91061,COG0161@1,COG0161@2	NA|NA|NA	E	Belongs to the class-III pyridoxal-phosphate-dependent aminotransferase family
lcl|NZ_LJAU01000022.1_cds_WP_015417121.1_1721	326423.RBAM_009720	2e-250	871.3	Bacillus	yhdG			ko:K03294					ko00000	2.A.3.2			Bacteria	1TQ4K@1239,1ZBB0@1386,4HA66@91061,COG0531@1,COG0531@2	NA|NA|NA	E	amino acid
lcl|NZ_LJAU01000022.1_cds_WP_053573572.1_1729	326423.RBAM_009800	1.6e-224	785.0	Bacillus	yhdR		2.6.1.1	ko:K11358	ko00220,ko00250,ko00270,ko00330,ko00350,ko00360,ko00400,ko00401,ko00950,ko00960,ko01100,ko01110,ko01130,ko01210,ko01230,map00220,map00250,map00270,map00330,map00350,map00360,map00400,map00401,map00950,map00960,map01100,map01110,map01130,map01210,map01230		R00355,R00694,R00734,R00896,R02433,R02619,R05052	RC00006	ko00000,ko00001,ko01000,ko01007				Bacteria	1TP36@1239,1ZEW4@1386,4HFCH@91061,COG0436@1,COG0436@2	NA|NA|NA	E	Aminotransferase
lcl|NZ_LJAU01000022.1_cds_WP_015417131.1_1739	326423.RBAM_009900	5.3e-153	547.0	Bacillus	dat	GO:0003674,GO:0003824,GO:0005488,GO:0006082,GO:0006520,GO:0006807,GO:0008144,GO:0008150,GO:0008152,GO:0008483,GO:0008652,GO:0009056,GO:0009058,GO:0009063,GO:0009987,GO:0016053,GO:0016054,GO:0016740,GO:0016769,GO:0019478,GO:0019752,GO:0019842,GO:0030170,GO:0036094,GO:0043167,GO:0043168,GO:0043436,GO:0044237,GO:0044238,GO:0044248,GO:0044249,GO:0044281,GO:0044282,GO:0044283,GO:0046394,GO:0046395,GO:…	2.6.1.21	ko:K00824	ko00310,ko00330,ko00360,ko00472,ko00473,ko01100,map00310,map00330,map00360,map00472,map00473,map01100		R01148,R01582,R02459,R02851,R02924,R05053	RC00006,RC00008,RC00025	ko00000,ko00001,ko01000,ko01007				Bacteria	1TPY2@1239,1ZBVX@1386,4HAWW@91061,COG0115@1,COG0115@2	NA|NA|NA	E	Acts on the D-isomers of alanine, leucine, aspartate, glutamate, aminobutyrate, norvaline and asparagine. The enzyme transfers an amino group from a substrate D-amino acid to the pyridoxal phosphate cofactor to form pyridoxamine and an alpha- keto acid in the first half-reaction
lcl|NZ_LJAU01000022.1_cds_WP_015417151.1_1777	326423.RBAM_010260	3.9e-201	707.2	Bacillus	serC	GO:0003674,GO:0003824,GO:0004648,GO:0005575,GO:0005622,GO:0005623,GO:0005737,GO:0006082,GO:0006520,GO:0006563,GO:0006564,GO:0006807,GO:0008150,GO:0008152,GO:0008483,GO:0008652,GO:0009058,GO:0009069,GO:0009070,GO:0009987,GO:0016053,GO:0016740,GO:0016769,GO:0019752,GO:0043436,GO:0044237,GO:0044238,GO:0044249,GO:0044281,GO:0044283,GO:0044424,GO:0044464,GO:0046394,GO:0071704,GO:1901564,GO:1901566,GO:…	2.6.1.52	ko:K00831	ko00260,ko00680,ko00750,ko01100,ko01120,ko01130,ko01200,ko01230,map00260,map00680,map00750,map01100,map01120,map01130,map01200,map01230	M00020,M00124	R04173,R05085	RC00006,RC00036	ko00000,ko00001,ko00002,ko01000,ko01007				Bacteria	1TP6Y@1239,1ZB9N@1386,4HATT@91061,COG1932@1,COG1932@2	NA|NA|NA	E	Catalyzes the reversible conversion of 3- phosphohydroxypyruvate to phosphoserine and of 3-hydroxy-2-oxo-4- phosphonooxybutanoate to phosphohydroxythreonine
lcl|NZ_LJAU01000022.1_cds_WP_053573533.1_1782	326423.RBAM_010310	3e-223	780.8	Bacillus	yhaA		3.5.1.47	ko:K01436,ko:K05823,ko:K21613	ko00300,ko01100,ko01110,ko01230,map00300,map01100,map01110,map01230	M00525	R02733	RC00064,RC00300	ko00000,ko00001,ko00002,ko01000,ko01002				Bacteria	1TPD7@1239,1ZAR7@1386,4H9WQ@91061,COG1473@1,COG1473@2	NA|NA|NA	E	COG1473 Metal-dependent amidase aminoacylase carboxypeptidase
lcl|NZ_LJAU01000022.1_cds_WP_053573543.1_1820	326423.RBAM_010670	1.6e-266	924.9	Bacillus	yhjB			ko:K03307					ko00000	2.A.21			Bacteria	1TRYH@1239,1ZCBN@1386,4HE2W@91061,COG0591@1,COG0591@2	NA|NA|NA	E	Belongs to the sodium solute symporter (SSF) (TC 2.A.21) family
lcl|NZ_LJAU01000022.1_cds_WP_014417378.1_1847	326423.RBAM_010950	0.0	1279.2	Bacillus	asnO		6.3.5.4	ko:K01953	ko00250,ko01100,ko01110,map00250,map01100,map01110		R00578	RC00010	ko00000,ko00001,ko01000,ko01002				Bacteria	1TRPB@1239,1ZBY8@1386,4HA44@91061,COG0367@1,COG0367@2	NA|NA|NA	E	Asparagine synthase
lcl|NZ_LJAU01000022.1_cds_WP_033574504.1_1856	326423.RBAM_011020	0.0	1194.9	Bacillus	yitJ		1.5.1.20,2.1.1.10,2.1.1.13	ko:K00297,ko:K00547,ko:K00548	ko00270,ko00450,ko00670,ko00720,ko01100,ko01110,ko01120,ko01200,ko01230,ko01523,map00270,map00450,map00670,map00720,map01100,map01110,map01120,map01200,map01230,map01523	M00017,M00377	R00650,R00946,R01224,R07168,R09365	RC00003,RC00035,RC00081,RC00113,RC01241	ko00000,ko00001,ko00002,ko01000			iAF987.Gmet_0504	Bacteria	1TPYV@1239,1ZBGC@1386,4HAB5@91061,COG0646@1,COG0646@2,COG0685@1,COG0685@2	NA|NA|NA	E	Catalyzes the formation of 5,10-methylenetetrahydrofolate from 5-methyltetrahydrofolate and S-adenosyl-L-homocysteine and methionine from S-adenosyl-L-methionine and L-homocysteine
lcl|NZ_LJAU01000022.1_cds_WP_015417198.1_1873	326423.RBAM_011190	9.5e-197	692.6	Bacillus	argC	GO:0003674,GO:0003824,GO:0003942,GO:0006082,GO:0006520,GO:0006525,GO:0006526,GO:0006807,GO:0008150,GO:0008152,GO:0008652,GO:0009058,GO:0009064,GO:0009084,GO:0009987,GO:0016053,GO:0016491,GO:0016620,GO:0016903,GO:0019752,GO:0043436,GO:0044237,GO:0044238,GO:0044249,GO:0044281,GO:0044283,GO:0046394,GO:0055114,GO:0071704,GO:1901564,GO:1901566,GO:1901576,GO:1901605,GO:1901607	1.2.1.38	ko:K00145	ko00220,ko01100,ko01110,ko01130,ko01210,ko01230,map00220,map01100,map01110,map01130,map01210,map01230	M00028,M00845	R03443	RC00684	ko00000,ko00001,ko00002,ko01000			iLJ478.TM1782,iSSON_1240.SSON_4131,iYO844.BSU11190	Bacteria	1TPVI@1239,1ZBHP@1386,4H9YD@91061,COG0002@1,COG0002@2	NA|NA|NA	E	Catalyzes the NADPH-dependent reduction of N-acetyl-5- glutamyl phosphate to yield N-acetyl-L-glutamate 5-semialdehyde
lcl|NZ_LJAU01000022.1_cds_WP_007409135.1_1874	326423.RBAM_011200	9.3e-228	795.8	Bacillus	argJ	GO:0003674,GO:0003824,GO:0004042,GO:0004358,GO:0006082,GO:0006520,GO:0006525,GO:0006526,GO:0006591,GO:0006592,GO:0006807,GO:0008080,GO:0008150,GO:0008152,GO:0008652,GO:0009058,GO:0009064,GO:0009084,GO:0009987,GO:0016053,GO:0016407,GO:0016410,GO:0016740,GO:0016746,GO:0016747,GO:0019752,GO:0043436,GO:0044237,GO:0044238,GO:0044249,GO:0044281,GO:0044283,GO:0046394,GO:0071704,GO:1901564,GO:1901566,GO:…	2.3.1.1,2.3.1.35,2.7.2.8	ko:K00620,ko:K00930	ko00220,ko01100,ko01110,ko01130,ko01210,ko01230,map00220,map01100,map01110,map01130,map01210,map01230	M00028	R00259,R02282,R02649	RC00002,RC00004,RC00043,RC00064	ko00000,ko00001,ko00002,ko01000			iLJ478.TM1783	Bacteria	1TPBP@1239,1ZAU3@1386,4H9TQ@91061,COG1364@1,COG1364@2	NA|NA|NA	E	Catalyzes two activities which are involved in the cyclic version of arginine biosynthesis the synthesis of N- acetylglutamate from glutamate and acetyl-CoA as the acetyl donor, and of ornithine by transacetylation between N(2)-acetylornithine and glutamate
lcl|NZ_LJAU01000022.1_cds_WP_053573554.1_1876	326423.RBAM_011220	9.8e-219	765.8	Bacillus	argD	GO:0003674,GO:0003824,GO:0003992,GO:0005488,GO:0005515,GO:0006082,GO:0006520,GO:0006525,GO:0006526,GO:0006807,GO:0008144,GO:0008150,GO:0008152,GO:0008483,GO:0008652,GO:0009058,GO:0009064,GO:0009084,GO:0009987,GO:0016053,GO:0016740,GO:0016769,GO:0019752,GO:0019842,GO:0030170,GO:0036094,GO:0042802,GO:0043167,GO:0043168,GO:0043436,GO:0044237,GO:0044238,GO:0044249,GO:0044281,GO:0044283,GO:0046394,GO:…	2.6.1.11,2.6.1.17	ko:K00821	ko00220,ko00300,ko01100,ko01110,ko01120,ko01130,ko01210,ko01230,map00220,map00300,map01100,map01110,map01120,map01130,map01210,map01230	M00016,M00028,M00845	R02283,R04475	RC00006,RC00062	ko00000,ko00001,ko00002,ko01000,ko01007				Bacteria	1TP9S@1239,1ZC2Y@1386,4H9VZ@91061,COG4992@1,COG4992@2	NA|NA|NA	E	acetylornithine aminotransferase
lcl|NZ_LJAU01000022.1_cds_WP_039252015.1_1879	326423.RBAM_011250	2.7e-177	627.9	Bacillus	argF	GO:0000050,GO:0003674,GO:0003824,GO:0004585,GO:0005575,GO:0005622,GO:0005623,GO:0005737,GO:0006082,GO:0006520,GO:0006525,GO:0006526,GO:0006591,GO:0006807,GO:0008150,GO:0008152,GO:0008652,GO:0009058,GO:0009064,GO:0009084,GO:0009987,GO:0016053,GO:0016740,GO:0016741,GO:0016743,GO:0019627,GO:0019752,GO:0034641,GO:0042450,GO:0043436,GO:0043603,GO:0043604,GO:0044237,GO:0044238,GO:0044249,GO:0044271,GO:…	2.1.3.3	ko:K00611	ko00220,ko01100,ko01110,ko01130,ko01230,map00220,map01100,map01110,map01130,map01230	M00029,M00844	R01398	RC00096	ko00000,ko00001,ko00002,ko01000				Bacteria	1TPF2@1239,1ZC5E@1386,4H9X8@91061,COG0078@1,COG0078@2	NA|NA|NA	E	Reversibly catalyzes the transfer of the carbamoyl group from carbamoyl phosphate (CP) to the N(epsilon) atom of ornithine (ORN) to produce L-citrulline
lcl|NZ_LJAU01000022.1_cds_WP_007610590.1_1891	326423.RBAM_011370	3.8e-187	660.6	Bacillus	appF	GO:0005575,GO:0005623,GO:0005886,GO:0016020,GO:0044464,GO:0071944		ko:K02032,ko:K10823	ko01501,ko02010,ko02024,map01501,map02010,map02024	M00239,M00439			ko00000,ko00001,ko00002,ko02000	3.A.1.5,3.A.1.5.1,3.A.1.5.18,3.A.1.5.19,3.A.1.5.25			Bacteria	1V36J@1239,1ZBA4@1386,4H9YB@91061,COG4608@1,COG4608@2	NA|NA|NA	E	Belongs to the ABC transporter superfamily
lcl|NZ_LJAU01000022.1_cds_WP_053573555.1_1892	326423.RBAM_011380	0.0	1088.6	Bacillus	appA			ko:K02035	ko02024,map02024	M00239			ko00000,ko00001,ko00002,ko02000	3.A.1.5			Bacteria	1TQ0N@1239,1ZC4E@1386,4HARF@91061,COG0747@1,COG0747@2	NA|NA|NA	E	COG0747 ABC-type dipeptide transport system, periplasmic component
lcl|NZ_LJAU01000022.1_cds_WP_031378494.1_1897	326423.RBAM_011430	0.0	1117.1	Bacillus	oppA	GO:0005575,GO:0005623,GO:0030288,GO:0030313,GO:0031975,GO:0042597,GO:0044464		ko:K15580,ko:K16199	ko01501,ko02010,ko02024,map01501,map02010,map02024	M00439,M00566			ko00000,ko00001,ko00002,ko02000	3.A.1.5.1,3.A.1.5.18,3.A.1.5.19,3.A.1.5.2,3.A.1.5.25			Bacteria	1TNYQ@1239,1ZBB4@1386,4HAMK@91061,COG4166@1,COG4166@2	NA|NA|NA	E	ABC transporter substrate-binding protein
lcl|NZ_LJAU01000022.1_cds_WP_012117283.1_1901	326423.RBAM_011470	4.2e-172	610.5	Bacillus	oppF	GO:0005575,GO:0005623,GO:0005886,GO:0016020,GO:0044464,GO:0071944		ko:K02032,ko:K10823	ko01501,ko02010,ko02024,map01501,map02010,map02024	M00239,M00439			ko00000,ko00001,ko00002,ko02000	3.A.1.5,3.A.1.5.1,3.A.1.5.18,3.A.1.5.19,3.A.1.5.25			Bacteria	1V36J@1239,1ZBA4@1386,4H9YB@91061,COG4608@1,COG4608@2	NA|NA|NA	E	Belongs to the ABC transporter superfamily
lcl|NZ_LJAU01000022.1_cds_WP_108702427.1_1908	326423.RBAM_011540	0.0	1205.7	Bacillus	pepF	GO:0003674,GO:0003824,GO:0004175,GO:0004222,GO:0005575,GO:0005622,GO:0005623,GO:0005737,GO:0005829,GO:0006465,GO:0006508,GO:0006518,GO:0006807,GO:0008150,GO:0008152,GO:0008233,GO:0008237,GO:0009987,GO:0010467,GO:0016485,GO:0016787,GO:0019538,GO:0034641,GO:0043170,GO:0043603,GO:0044237,GO:0044238,GO:0044260,GO:0044267,GO:0044424,GO:0044444,GO:0044464,GO:0051604,GO:0070011,GO:0071704,GO:0140096,GO:…		ko:K08602					ko00000,ko01000,ko01002				Bacteria	1TP4P@1239,1ZCHA@1386,4HA7X@91061,COG1164@1,COG1164@2	NA|NA|NA	E	oligoendopeptidase F
lcl|NZ_LJAU01000022.1_cds_WP_053573560.1_1921	326423.RBAM_011680	7e-214	749.6	Bacillus	thiO	GO:0000166,GO:0003674,GO:0003824,GO:0005488,GO:0005575,GO:0005622,GO:0005623,GO:0005737,GO:0006082,GO:0006520,GO:0006725,GO:0006766,GO:0006767,GO:0006772,GO:0006790,GO:0006807,GO:0008150,GO:0008152,GO:0009058,GO:0009110,GO:0009228,GO:0009987,GO:0016491,GO:0016638,GO:0016641,GO:0017144,GO:0018130,GO:0019438,GO:0019752,GO:0034641,GO:0036094,GO:0042364,GO:0042723,GO:0042724,GO:0043167,GO:0043168,GO:…	1.4.3.19	ko:K03153	ko00730,ko01100,map00730,map01100		R07463	RC01788	ko00000,ko00001,ko01000				Bacteria	1VTRW@1239,1ZCZM@1386,4HD2K@91061,COG0665@1,COG0665@2	NA|NA|NA	E	Glycine oxidase
lcl|NZ_LJAU01000022.1_cds_WP_053573569.1_1946	326423.RBAM_011930	3e-212	744.2	Bacillus	metB	GO:0003674,GO:0003824,GO:0003962,GO:0004123,GO:0016740,GO:0016765,GO:0016829,GO:0016846	2.5.1.48,4.4.1.1,4.4.1.2,4.4.1.8	ko:K01739,ko:K01760,ko:K17217	ko00260,ko00270,ko00450,ko00920,ko01100,ko01110,ko01130,ko01230,map00260,map00270,map00450,map00920,map01100,map01110,map01130,map01230	M00017,M00609	R00782,R00999,R01001,R01283,R01286,R01288,R02408,R02508,R03217,R03260,R04941,R04944,R04945,R04946	RC00020,RC00056,RC00069,RC00348,RC00382,RC00420,RC00487,RC00488,RC00710,RC01245,RC02303,RC02814,RC02848,RC02866	ko00000,ko00001,ko00002,ko01000				Bacteria	1TPC7@1239,1ZAR9@1386,4HAFQ@91061,COG0626@1,COG0626@2	NA|NA|NA	E	cystathionine
lcl|NZ_LJAU01000022.1_cds_WP_053573570.1_1947	326423.RBAM_011940	1.3e-218	765.4	Bacillus	metC	GO:0003674,GO:0003824,GO:0003962,GO:0004123,GO:0016740,GO:0016765,GO:0016829,GO:0016846	2.5.1.48,4.4.1.1,4.4.1.2,4.4.1.8	ko:K01739,ko:K01760,ko:K17217	ko00260,ko00270,ko00450,ko00920,ko01100,ko01110,ko01130,ko01230,map00260,map00270,map00450,map00920,map01100,map01110,map01130,map01230	M00017,M00609	R00782,R00999,R01001,R01283,R01286,R01288,R02408,R02508,R03217,R03260,R04941,R04944,R04945,R04946	RC00020,RC00056,RC00069,RC00348,RC00382,RC00420,RC00487,RC00488,RC00710,RC01245,RC02303,RC02814,RC02848,RC02866	ko00000,ko00001,ko00002,ko01000			iYO844.BSU11880	Bacteria	1TPC7@1239,1ZAR9@1386,4HAFQ@91061,COG0626@1,COG0626@2	NA|NA|NA	E	cystathionine
lcl|NZ_LJAU01000024.1_cds_WP_007408490.1_1960	326423.RBAM_007890	5.5e-138	496.9	Bacillus	map		3.4.11.18	ko:K01265					ko00000,ko01000,ko01002				Bacteria	1TQC1@1239,1ZCVZ@1386,4H9S9@91061,COG0024@1,COG0024@2	NA|NA|NA	E	Methionine aminopeptidase
lcl|NZ_LJAU01000024.1_cds_WP_025284421.1_1977	326423.RBAM_008070	9e-164	582.8	Bacillus	aroE	GO:0000166,GO:0003674,GO:0003824,GO:0004764,GO:0005488,GO:0005575,GO:0005622,GO:0005623,GO:0005737,GO:0005829,GO:0006082,GO:0008150,GO:0008152,GO:0009058,GO:0009423,GO:0009987,GO:0016053,GO:0016491,GO:0016614,GO:0016616,GO:0019632,GO:0019752,GO:0030266,GO:0032787,GO:0036094,GO:0043436,GO:0043648,GO:0043650,GO:0044237,GO:0044249,GO:0044281,GO:0044283,GO:0044424,GO:0044444,GO:0044464,GO:0046394,GO:…	1.1.1.25,1.1.1.282,1.3.5.4	ko:K00014,ko:K00244,ko:K05887	ko00020,ko00190,ko00400,ko00620,ko00650,ko00720,ko01100,ko01110,ko01120,ko01130,ko01200,ko01230,ko02020,map00020,map00190,map00400,map00620,map00650,map00720,map01100,map01110,map01120,map01130,map01200,map01230,map02020	M00009,M00011,M00022,M00150,M00173	R01872,R02164,R02413,R06846,R06847	RC00045,RC00154,RC00206	ko00000,ko00001,ko00002,ko01000			iSFxv_1172.SFxv_1929,iS_1188.S1854	Bacteria	1TQRY@1239,1ZEE0@1386,4HD4R@91061,COG0169@1,COG0169@2	NA|NA|NA	E	Involved in the biosynthesis of the chorismate, which leads to the biosynthesis of aromatic amino acids. Catalyzes the reversible NADPH linked reduction of 3-dehydroshikimate (DHSA) to yield shikimate (SA)
lcl|NZ_LJAU01000024.1_cds_WP_015417031.1_1978	326423.RBAM_008080	5.8e-135	486.9	Bacillus	aroD	GO:0000166,GO:0003674,GO:0003824,GO:0003855,GO:0004764,GO:0005488,GO:0005515,GO:0005575,GO:0005622,GO:0005623,GO:0005737,GO:0005829,GO:0006082,GO:0006725,GO:0008150,GO:0008152,GO:0009058,GO:0009423,GO:0009712,GO:0009713,GO:0009987,GO:0016053,GO:0016491,GO:0016614,GO:0016616,GO:0016829,GO:0016835,GO:0016836,GO:0017144,GO:0018958,GO:0019438,GO:0019632,GO:0019752,GO:0032787,GO:0036094,GO:0042537,GO:…	1.1.1.25,4.2.1.10	ko:K03785,ko:K13832	ko00400,ko01100,ko01110,ko01130,ko01230,map00400,map01100,map01110,map01130,map01230	M00022	R02413,R03084	RC00206,RC00848	ko00000,ko00001,ko00002,ko01000			iEC042_1314.EC042_1860	Bacteria	1TSPN@1239,1ZD9W@1386,4HDMG@91061,COG0710@1,COG0710@2	NA|NA|NA	E	Involved in the third step of the chorismate pathway, which leads to the biosynthesis of aromatic amino acids. Catalyzes the cis-dehydration of 3-dehydroquinate (DHQ) and introduces the first double bond of the aromatic ring to yield 3- dehydroshikimate
lcl|NZ_LJAU01000025.1_cds_WP_031379282.1_2073	326423.RBAM_007580	3.9e-246	857.1	Bacillus	yfnA			ko:K03294					ko00000	2.A.3.2			Bacteria	1TQ4K@1239,1ZBB0@1386,4HA66@91061,COG0531@1,COG0531@2	NA|NA|NA	E	amino acid
lcl|NZ_LJAU01000025.1_cds_WP_053573623.1_2090	326423.RBAM_007310	4.1e-62	243.8	Bacillus	yetH												Bacteria	1V4S3@1239,1ZGP1@1386,4HIIR@91061,COG0346@1,COG0346@2	NA|NA|NA	E	Glyoxalase/Bleomycin resistance protein/Dioxygenase superfamily
lcl|NZ_LJAU01000026.1_cds_WP_053573632.1_2118	326423.RBAM_006540	5.5e-200	703.4	Bacillus	gutB		1.1.1.14	ko:K00008	ko00040,ko00051,ko01100,map00040,map00051,map01100	M00014	R00875,R01896	RC00085,RC00102	ko00000,ko00001,ko00002,ko01000				Bacteria	1TPWP@1239,1ZRDJ@1386,4IPQ3@91061,COG1063@1,COG1063@2	NA|NA|NA	E	Dehydrogenase
lcl|NZ_LJAU01000026.1_cds_WP_007408876.1_2129	326423.RBAM_006650	1.2e-194	685.6	Bacillus	bdhA	GO:0000721,GO:0003674,GO:0003824,GO:0008150,GO:0008152,GO:0016491,GO:0016614,GO:0016616,GO:0055114	1.1.1.303,1.1.1.4	ko:K00004	ko00650,map00650		R02855,R02946,R10504	RC00205,RC00525	ko00000,ko00001,ko01000			iYO844.BSU06240	Bacteria	1TPWP@1239,1ZBQS@1386,4HABC@91061,COG1063@1,COG1063@2	NA|NA|NA	E	Dehydrogenase
lcl|NZ_LJAU01000026.1_cds_WP_012116987.1_2134	326423.RBAM_006710	9.6e-245	852.4	Bacillus	gabP			ko:K03293,ko:K11735					ko00000,ko02000	2.A.3.1,2.A.3.1.4,2.A.3.1.5		iNJ661.Rv0522,iYO844.BSU06310	Bacteria	1TP97@1239,1ZS14@1386,4H9QX@91061,COG1113@1,COG1113@2	NA|NA|NA	E	COG1113 Gamma-aminobutyrate permease and related permeases
lcl|NZ_LJAU01000026.1_cds_WP_053573642.1_2138	326423.RBAM_006750	0.0	1387.1	Bacillus	yebA												Bacteria	1TP8K@1239,1ZBUN@1386,4HB2E@91061,COG1305@1,COG1305@2	NA|NA|NA	E	COG1305 Transglutaminase-like enzymes
lcl|NZ_LJAU01000026.1_cds_WP_053573652.1_2164	326423.RBAM_006990	2.4e-300	1037.3	Bacillus	yerD	GO:0003674,GO:0003824,GO:0005575,GO:0005622,GO:0005623,GO:0005737,GO:0006082,GO:0006520,GO:0006536,GO:0006537,GO:0006541,GO:0006807,GO:0008150,GO:0008152,GO:0008652,GO:0009058,GO:0009064,GO:0009084,GO:0009987,GO:0015930,GO:0016053,GO:0016491,GO:0016638,GO:0019676,GO:0019740,GO:0019752,GO:0043436,GO:0043648,GO:0043650,GO:0044237,GO:0044238,GO:0044249,GO:0044281,GO:0044283,GO:0044424,GO:0044464,GO:…	1.4.7.1	ko:K00284	ko00630,ko00910,ko01120,map00630,map00910,map01120		R00021,R10086	RC00006,RC00010	ko00000,ko00001,ko01000				Bacteria	1TSHA@1239,1ZCQH@1386,4HA97@91061,COG0069@1,COG0069@2	NA|NA|NA	E	Belongs to the glutamate synthase family
lcl|NZ_LJAU01000026.1_cds_WP_039252446.1_2171	326423.RBAM_007060	2.7e-261	907.5	Bacillus	putP			ko:K03307,ko:K11928					ko00000,ko02000	2.A.21,2.A.21.2			Bacteria	1TPVE@1239,1ZB64@1386,4H9KW@91061,COG0591@1,COG0591@2	NA|NA|NA	E	Belongs to the sodium solute symporter (SSF) (TC 2.A.21) family
lcl|NZ_LJAU01000029.1_cds_WP_053573676.1_2232	326423.RBAM_004980	1.2e-219	768.8	Bacillus	alr		5.1.1.1,5.1.1.5	ko:K01775,ko:K20707	ko00473,ko01100,ko01502,map00473,map01100,map01502		R00401	RC00285	ko00000,ko00001,ko01000,ko01011				Bacteria	1TNYY@1239,1ZCW9@1386,4HA95@91061,COG0787@1,COG0787@2	NA|NA|NA	E	Catalyzes the interconversion of L-alanine and D- alanine. May also act on other amino acids
lcl|NZ_LJAU01000029.1_cds_2276	326423.RBAM_005590	2.5e-63	248.1	Bacillus				ko:K07032					ko00000				Bacteria	1V36W@1239,1ZRGR@1386,4IQ29@91061,COG0346@1,COG0346@2	NA|NA|NA	E	Glyoxalase/Bleomycin resistance protein/Dioxygenase superfamily
lcl|NZ_LJAU01000029.1_cds_WP_003156072.1_2304	326423.RBAM_005890	2.5e-219	767.7	Bacillus	adhB		1.1.1.1,1.1.1.14,1.1.1.284	ko:K00001,ko:K00008,ko:K00121	ko00010,ko00040,ko00051,ko00071,ko00350,ko00625,ko00626,ko00680,ko00830,ko00980,ko00982,ko01100,ko01110,ko01120,ko01130,ko01200,ko01220,ko05204,map00010,map00040,map00051,map00071,map00350,map00625,map00626,map00680,map00830,map00980,map00982,map01100,map01110,map01120,map01130,map01200,map01220,map05204	M00014	R00623,R00754,R00875,R01896,R02124,R04805,R04880,R05233,R05234,R06917,R06927,R06983,R07105,R08281,R08306,R08310	RC00050,RC00085,RC00087,RC00088,RC00099,RC00102,RC00116,RC00649,RC01715,RC01734,RC02273	ko00000,ko00001,ko00002,ko01000				Bacteria	1TPIW@1239,1ZB9D@1386,4HB2G@91061,COG1063@1,COG1063@2	NA|NA|NA	E	COG1063 Threonine dehydrogenase and related Zn-dependent dehydrogenases
lcl|NZ_LJAU01000029.1_cds_WP_053573710.1_2338	326423.RBAM_006230	4.6e-296	1023.1	Bacillus	yveA	GO:0003333,GO:0003674,GO:0005215,GO:0005342,GO:0005575,GO:0005623,GO:0005886,GO:0005887,GO:0006810,GO:0006811,GO:0006820,GO:0006865,GO:0008150,GO:0008509,GO:0008514,GO:0015075,GO:0015171,GO:0015179,GO:0015291,GO:0015297,GO:0015318,GO:0015711,GO:0015807,GO:0015849,GO:0016020,GO:0016021,GO:0022804,GO:0022857,GO:0031224,GO:0031226,GO:0034220,GO:0044425,GO:0044459,GO:0044464,GO:0046942,GO:0046943,GO:…											Bacteria	1TPJH@1239,1ZCG6@1386,4HC13@91061,COG0531@1,COG0531@2	NA|NA|NA	E	amino acid
lcl|NZ_LJAU01000030.1_cds_WP_020955344.1_2346	326423.RBAM_004540	0.0	1128.2	Bacillus	ydaO	GO:0003333,GO:0003674,GO:0005215,GO:0005342,GO:0005575,GO:0005623,GO:0005886,GO:0005887,GO:0006810,GO:0006811,GO:0006820,GO:0006865,GO:0008150,GO:0008509,GO:0008514,GO:0015075,GO:0015171,GO:0015179,GO:0015291,GO:0015297,GO:0015318,GO:0015711,GO:0015807,GO:0015849,GO:0016020,GO:0016021,GO:0022804,GO:0022857,GO:0031224,GO:0031226,GO:0034220,GO:0044425,GO:0044459,GO:0044464,GO:0046942,GO:0046943,GO:…											Bacteria	1TQE1@1239,1ZC7Q@1386,4HAZH@91061,COG0531@1,COG0531@2	NA|NA|NA	E	amino acid
lcl|NZ_LJAU01000030.1_cds_WP_015416832.1_2366	326423.RBAM_004340	1.7e-116	425.2	Bacillus	ycsK	GO:0006629,GO:0008150,GO:0008152,GO:0009056,GO:0016042,GO:0044238,GO:0071704,GO:1901575											Bacteria	1VAXZ@1239,1ZETN@1386,4HNDB@91061,COG2755@1,COG2755@2	NA|NA|NA	E	anatomical structure formation involved in morphogenesis
lcl|NZ_LJAU01000030.1_cds_WP_108702424.1_2368	326423.RBAM_004320	5.1e-187	660.2	Bacillus	kipA		6.3.4.6	ko:K01941,ko:K06350	ko00220,ko00791,ko01100,map00220,map00791,map01100		R00774	RC00378	ko00000,ko00001,ko01000				Bacteria	1TR6U@1239,1ZCFE@1386,4HACC@91061,COG1984@1,COG1984@2	NA|NA|NA	E	Allophanate hydrolase subunit 2
lcl|NZ_LJAU01000030.1_cds_WP_033575070.1_2369	326423.RBAM_004310	2.7e-137	494.6	Bacillus	kipI		3.5.1.54	ko:K01457,ko:K06351,ko:K07160	ko00220,ko00791,ko01100,ko01120,map00220,map00791,map01100,map01120		R00005	RC02756	ko00000,ko00001,ko01000				Bacteria	1TTBZ@1239,1ZDVS@1386,4HHJJ@91061,COG2049@1,COG2049@2	NA|NA|NA	E	Allophanate hydrolase subunit 1
lcl|NZ_LJAU01000030.1_cds_WP_053573730.1_2386	326423.RBAM_004150	2.6e-220	771.2	Bacillus	gabT	GO:0003674,GO:0003824,GO:0003867,GO:0008483,GO:0016740,GO:0016769	2.6.1.19,2.6.1.22	ko:K00823,ko:K07250	ko00250,ko00280,ko00410,ko00640,ko00650,ko01100,ko01120,map00250,map00280,map00410,map00640,map00650,map01100,map01120	M00027	R00908,R01648,R04188	RC00006,RC00062,RC00160	ko00000,ko00001,ko00002,ko01000,ko01007			iHN637.CLJU_RS10045	Bacteria	1VS6F@1239,1ZAZ9@1386,4H9M7@91061,COG0160@1,COG0160@2	NA|NA|NA	E	Belongs to the class-III pyridoxal-phosphate-dependent aminotransferase family
lcl|NZ_LJAU01000030.1_cds_WP_033575080.1_2397	326423.RBAM_004040	9.4e-253	879.0	Bacillus	lysC	GO:0000166,GO:0003674,GO:0003824,GO:0004072,GO:0005488,GO:0005524,GO:0005575,GO:0005622,GO:0005623,GO:0005737,GO:0006082,GO:0006520,GO:0006553,GO:0006793,GO:0006796,GO:0006807,GO:0008144,GO:0008150,GO:0008152,GO:0008652,GO:0009058,GO:0009066,GO:0009067,GO:0009085,GO:0009089,GO:0009987,GO:0016053,GO:0016301,GO:0016310,GO:0016740,GO:0016772,GO:0016774,GO:0017076,GO:0019202,GO:0019752,GO:0030554,GO:…	2.7.2.4	ko:K00928	ko00260,ko00261,ko00270,ko00300,ko01100,ko01110,ko01120,ko01130,ko01210,ko01230,map00260,map00261,map00270,map00300,map01100,map01110,map01120,map01130,map01210,map01230	M00016,M00017,M00018,M00033,M00525,M00526,M00527	R00480	RC00002,RC00043	ko00000,ko00001,ko00002,ko01000			iYO844.BSU03790	Bacteria	1TPQJ@1239,1ZBR5@1386,4HAEP@91061,COG0527@1,COG0527@2	NA|NA|NA	E	Belongs to the aspartokinase family
lcl|NZ_LJAU01000030.1_cds_WP_015239149.1_2406	326423.RBAM_003950	1.5e-219	768.5	Bacillus	yxeP		3.5.1.47	ko:K05823,ko:K21613	ko00300,ko01100,ko01110,ko01230,map00300,map01100,map01110,map01230	M00525	R02733	RC00064,RC00300	ko00000,ko00001,ko00002,ko01000,ko01002				Bacteria	1TPD7@1239,1ZB09@1386,4H9WQ@91061,COG1473@1,COG1473@2	NA|NA|NA	E	hydrolase activity
lcl|NZ_LJAU01000030.1_cds_WP_012116786.1_2417	326423.RBAM_003840	5.4e-270	936.4	Bacillus	dtpT	GO:0005575,GO:0005623,GO:0005886,GO:0016020,GO:0044464,GO:0071944		ko:K03305					ko00000	2.A.17			Bacteria	1TP81@1239,1ZAVZ@1386,4HAF2@91061,COG3104@1,COG3104@2	NA|NA|NA	E	amino acid peptide transporter
lcl|NZ_LJAU01000030.1_cds_WP_025284215.1_2425	326423.RBAM_003760	1.8e-133	481.9	Bacillus	tcyC		3.6.3.21	ko:K02028,ko:K10010,ko:K16960,ko:K16963	ko02010,map02010	M00234,M00236,M00585,M00586			ko00000,ko00001,ko00002,ko01000,ko02000	3.A.1.3,3.A.1.3.10,3.A.1.3.13,3.A.1.3.14		iSB619.SA_RS12615	Bacteria	1TNYD@1239,1ZB2E@1386,4H9WY@91061,COG1126@1,COG1126@2	NA|NA|NA	E	COG1126 ABC-type polar amino acid transport system, ATPase component
lcl|NZ_LJAU01000030.1_cds_WP_053573738.1_2428	326423.RBAM_003700	6.1e-249	866.3	Bacillus	bamJ											iSB619.SA_RS10050	Bacteria	1UHPJ@1239,1ZD3T@1386,4HA5E@91061,COG0436@1,COG0436@2	NA|NA|NA	E	Aminotransferase class I and II
lcl|NZ_LJAU01000034.1_cds_WP_025284207.1_2445	326423.RBAM_003560	3.5e-221	773.9	Bacillus	adhB		1.1.1.1,1.1.1.14,1.1.1.284	ko:K00001,ko:K00008,ko:K00121	ko00010,ko00040,ko00051,ko00071,ko00350,ko00625,ko00626,ko00680,ko00830,ko00980,ko00982,ko01100,ko01110,ko01120,ko01130,ko01200,ko01220,ko05204,map00010,map00040,map00051,map00071,map00350,map00625,map00626,map00680,map00830,map00980,map00982,map01100,map01110,map01120,map01130,map01200,map01220,map05204	M00014	R00623,R00754,R00875,R01896,R02124,R04805,R04880,R05233,R05234,R06917,R06927,R06983,R07105,R08281,R08306,R08310	RC00050,RC00085,RC00087,RC00088,RC00099,RC00102,RC00116,RC00649,RC01715,RC01734,RC02273	ko00000,ko00001,ko00002,ko01000				Bacteria	1TPIW@1239,1ZB9D@1386,4HB2G@91061,COG1063@1,COG1063@2	NA|NA|NA	E	COG1063 Threonine dehydrogenase and related Zn-dependent dehydrogenases
lcl|NZ_LJAU01000034.1_cds_WP_076983413.1_2455	1051501.AYTL01000034_gene3324	2.5e-243	847.8	Bacillus	putP			ko:K11928					ko00000,ko02000	2.A.21.2			Bacteria	1TPVE@1239,1ZB64@1386,4H9KW@91061,COG0591@1,COG0591@2	NA|NA|NA	E	Belongs to the sodium solute symporter (SSF) (TC 2.A.21) family
lcl|NZ_LJAU01000034.1_cds_WP_087920787.1_2457	326423.RBAM_003440	3.9e-170	604.0	Bacillus	ycgM	GO:0000166,GO:0003674,GO:0003824,GO:0004657,GO:0005488,GO:0006082,GO:0006520,GO:0006560,GO:0006562,GO:0006807,GO:0008150,GO:0008152,GO:0009056,GO:0009063,GO:0009064,GO:0009065,GO:0009987,GO:0016054,GO:0016491,GO:0016645,GO:0019752,GO:0036094,GO:0043167,GO:0043168,GO:0043436,GO:0044237,GO:0044238,GO:0044248,GO:0044281,GO:0044282,GO:0046395,GO:0046483,GO:0046700,GO:0048037,GO:0050660,GO:0050662,GO:…		ko:K00318	ko00330,ko01100,ko01110,ko01130,map00330,map01100,map01110,map01130		R10507	RC00083	ko00000,ko00001,ko01000				Bacteria	1TQV3@1239,1ZB5G@1386,4HAC1@91061,COG0506@1,COG0506@2	NA|NA|NA	E	Proline dehydrogenase
lcl|NZ_LJAU01000034.1_cds_WP_053104602.1_2467	326423.RBAM_003340	1.8e-245	854.7	Bacillus	ycgH	GO:0005575,GO:0005623,GO:0005886,GO:0016020,GO:0044464,GO:0071944		ko:K03293,ko:K16235					ko00000,ko02000	2.A.3.1,2.A.3.1.10			Bacteria	1TP97@1239,1ZDGG@1386,4H9QX@91061,COG1113@1,COG1113@2	NA|NA|NA	E	COG1113 Gamma-aminobutyrate permease and related permeases
lcl|NZ_LJAU01000034.1_cds_WP_007409057.1_2469	326423.RBAM_003320	7.9e-114	416.4	Bacillus	ycgF	GO:0003333,GO:0003674,GO:0005215,GO:0005342,GO:0005575,GO:0005623,GO:0005886,GO:0006810,GO:0006811,GO:0006812,GO:0006820,GO:0006865,GO:0008150,GO:0008324,GO:0008509,GO:0008514,GO:0015075,GO:0015171,GO:0015174,GO:0015181,GO:0015318,GO:0015711,GO:0015802,GO:0015807,GO:0015809,GO:0015849,GO:0015893,GO:0016020,GO:0022857,GO:0034220,GO:0042221,GO:0042493,GO:0044464,GO:0046942,GO:0046943,GO:0050896,GO:…		ko:K06895					ko00000,ko02000	2.A.75.1			Bacteria	1V1Q5@1239,1ZEMW@1386,4HFVQ@91061,COG1280@1,COG1280@2	NA|NA|NA	E	Lysine exporter protein LysE YggA
lcl|NZ_LJAU01000034.1_cds_WP_007409051.1_2477	326423.RBAM_003240	5.3e-164	583.6	Bacillus	opuAC	GO:0003674,GO:0005215,GO:0005575,GO:0005623,GO:0005886,GO:0006810,GO:0006811,GO:0006812,GO:0008150,GO:0015695,GO:0015696,GO:0015697,GO:0015838,GO:0016020,GO:0031460,GO:0044464,GO:0051179,GO:0051234,GO:0071702,GO:0071705,GO:0071944,GO:0072337		ko:K02001,ko:K02002	ko02010,map02010	M00208			ko00000,ko00001,ko00002,ko02000	3.A.1.12			Bacteria	1TP82@1239,1ZS5A@1386,4H9MM@91061,COG2113@1,COG2113@2	NA|NA|NA	E	glycine betaine
lcl|NZ_LJAU01000034.1_cds_WP_015416756.1_2479	326423.RBAM_003220	7.4e-228	796.2	Bacillus	proV		3.6.3.32	ko:K02000,ko:K05847	ko02010,map02010	M00208,M00209			ko00000,ko00001,ko00002,ko01000,ko02000	3.A.1.12			Bacteria	1UHNE@1239,1ZS1P@1386,4HA9P@91061,COG0517@1,COG0517@2,COG4175@1,COG4175@2	NA|NA|NA	E	glycine betaine
lcl|NZ_LJAU01000034.1_cds_WP_053573764.1_2504	326423.RBAM_002970	2.9e-207	727.6	Bacillus	ycbU												Bacteria	1TRDP@1239,1ZQ2U@1386,4HBP7@91061,COG0520@1,COG0520@2	NA|NA|NA	E	Selenocysteine lyase
lcl|NZ_LJAU01000034.1_cds_WP_053573769.1_2513	326423.RBAM_002880	4.9e-184	650.2	Bacillus	ydfO			ko:K15975					ko00000				Bacteria	1TQCN@1239,1ZAQY@1386,4HAMC@91061,COG0346@1,COG0346@2	NA|NA|NA	E	COG0346 Lactoylglutathione lyase and related lyases
lcl|NZ_LJAU01000034.1_cds_WP_007409011.1_2521	326423.RBAM_002800	2.4e-189	667.9	Bacillus	glsA	GO:0003674,GO:0003824,GO:0004359,GO:0006082,GO:0006520,GO:0006536,GO:0006537,GO:0006541,GO:0006543,GO:0006807,GO:0008150,GO:0008152,GO:0008652,GO:0009056,GO:0009058,GO:0009063,GO:0009064,GO:0009065,GO:0009084,GO:0009987,GO:0016053,GO:0016054,GO:0016787,GO:0016810,GO:0016811,GO:0019752,GO:0040008,GO:0043436,GO:0043648,GO:0043650,GO:0044237,GO:0044238,GO:0044248,GO:0044249,GO:0044281,GO:0044282,GO:…	3.5.1.2	ko:K01425	ko00220,ko00250,ko00471,ko01100,ko04724,ko04727,ko04964,ko05206,ko05230,map00220,map00250,map00471,map01100,map04724,map04727,map04964,map05206,map05230		R00256,R01579	RC00010,RC02798	ko00000,ko00001,ko01000			iB21_1397.B21_01492,iECBD_1354.ECBD_2118,iECB_1328.ECB_01481,iECD_1391.ECD_01481,iYL1228.KPN_01636,iYO844.BSU02430	Bacteria	1TP64@1239,1ZBXX@1386,4H9XA@91061,COG2066@1,COG2066@2	NA|NA|NA	E	Belongs to the glutaminase family
lcl|NZ_LJAU01000034.1_cds_WP_025284172.1_2522	326423.RBAM_002790	1.2e-258	898.7	Bacillus	agcS	GO:0005575,GO:0005623,GO:0005886,GO:0016020,GO:0044464,GO:0071944		ko:K03310,ko:K11626	ko02020,map02020				ko00000,ko00001	2.A.25			Bacteria	1TNZP@1239,1ZAX7@1386,4H9SZ@91061,COG1115@1,COG1115@2	NA|NA|NA	E	Sodium alanine symporter
lcl|NZ_LJAU01000034.1_cds_WP_079892038.1_2524	326423.RBAM_002770	6.7e-257	892.9	Bacillus	mmuP	GO:0000096,GO:0000097,GO:0000100,GO:0003674,GO:0005215,GO:0005575,GO:0005623,GO:0005886,GO:0006082,GO:0006520,GO:0006555,GO:0006790,GO:0006807,GO:0006810,GO:0008150,GO:0008152,GO:0008652,GO:0009058,GO:0009066,GO:0009067,GO:0009086,GO:0009987,GO:0015806,GO:0016020,GO:0016053,GO:0019752,GO:0022857,GO:0043436,GO:0044237,GO:0044238,GO:0044249,GO:0044272,GO:0044281,GO:0044283,GO:0044464,GO:0046394,GO:…		ko:K02205,ko:K03293,ko:K16235,ko:K16236					ko00000,ko02000	2.A.3.1,2.A.3.1.10			Bacteria	1UHNR@1239,1ZB12@1386,4HUT7@91061,COG0833@1,COG0833@2	NA|NA|NA	E	amino acid
lcl|NZ_LJAU01000034.1_cds_WP_053573775.1_2525	326423.RBAM_002760	1.2e-199	702.2	Bacillus	ilvE		2.6.1.42	ko:K00826	ko00270,ko00280,ko00290,ko00770,ko01100,ko01110,ko01130,ko01210,ko01230,map00270,map00280,map00290,map00770,map01100,map01110,map01130,map01210,map01230	M00019,M00036,M00119,M00570	R01090,R01214,R02199,R10991	RC00006,RC00036	ko00000,ko00001,ko00002,ko01000,ko01007				Bacteria	1TQQI@1239,1ZBFM@1386,4HASX@91061,COG0115@1,COG0115@2	NA|NA|NA	E	Branched-chain amino acid aminotransferase
lcl|NZ_LJAU01000034.1_cds_WP_053573782.1_2543	326423.RBAM_002580	1.6e-288	998.0	Bacillus	ybeC	GO:0003333,GO:0003674,GO:0005215,GO:0005342,GO:0005575,GO:0005623,GO:0005886,GO:0005887,GO:0006810,GO:0006811,GO:0006820,GO:0006865,GO:0008150,GO:0008509,GO:0008514,GO:0015075,GO:0015171,GO:0015179,GO:0015291,GO:0015297,GO:0015318,GO:0015711,GO:0015807,GO:0015849,GO:0016020,GO:0016021,GO:0022804,GO:0022857,GO:0031224,GO:0031226,GO:0034220,GO:0044425,GO:0044459,GO:0044464,GO:0046942,GO:0046943,GO:…											Bacteria	1TPJH@1239,1ZCG6@1386,4HC13@91061,COG0531@1,COG0531@2	NA|NA|NA	E	amino acid
lcl|NZ_LJAU01000035.1_cds_WP_015416703.1_2564	326423.RBAM_002460	1.5e-258	898.3	Bacillus	yifK	GO:0005575,GO:0005623,GO:0005886,GO:0016020,GO:0044464,GO:0071944		ko:K03293					ko00000	2.A.3.1			Bacteria	1TP97@1239,1ZAQB@1386,4H9QX@91061,COG1113@1,COG1113@2	NA|NA|NA	E	COG1113 Gamma-aminobutyrate permease and related permeases
lcl|NZ_LJAU01000036.1_cds_WP_039252945.1_2593	326423.RBAM_002060	2.6e-202	711.1	Bacteria			1.1.1.14,1.1.1.303,1.1.1.4	ko:K00004,ko:K00008	ko00040,ko00051,ko00650,ko01100,map00040,map00051,map00650,map01100	M00014	R00875,R01896,R02855,R02946,R10504	RC00085,RC00102,RC00205,RC00525	ko00000,ko00001,ko00002,ko01000				Bacteria	COG1063@1,COG1063@2	NA|NA|NA	E	alcohol dehydrogenase
lcl|NZ_LJAU01000036.1_cds_WP_015416683.1_2595	326423.RBAM_002040	5.5e-247	859.8	Firmicutes	dat		2.6.1.19	ko:K00823,ko:K20435	ko00250,ko00410,ko00525,ko00640,ko00650,ko01100,ko01120,ko01130,map00250,map00410,map00525,map00640,map00650,map01100,map01120,map01130	M00027,M00815	R00908,R01648,R11238	RC00006,RC00062,RC01514	ko00000,ko00001,ko00002,ko01000,ko01007				Bacteria	1VT13@1239,COG0160@1,COG0160@2	NA|NA|NA	E	Belongs to the class-III pyridoxal-phosphate-dependent aminotransferase family
lcl|NZ_LJAU01000039.1_cds_WP_003156398.1_2599	326423.RBAM_001100	4.2e-203	713.8	Bacillus	mcsB	GO:0006950,GO:0008150,GO:0010035,GO:0010038,GO:0042221,GO:0046686,GO:0046688,GO:0050896,GO:0097501,GO:1990169,GO:1990170	2.7.14.1,2.7.3.2,2.7.3.3	ko:K00933,ko:K00934,ko:K19405	ko00330,ko01100,map00330,map01100	M00047	R00554,R01881,R11090	RC00002,RC00203	ko00000,ko00001,ko00002,ko01000,ko04147				Bacteria	1TPBA@1239,1ZBJU@1386,4HC6U@91061,COG3869@1,COG3869@2	NA|NA|NA	E	Catalyzes the specific phosphorylation of arginine residues in a large number of proteins. Is part of the bacterial stress response system. Protein arginine phosphorylation has a physiologically important role and is involved in the regulation of many critical cellular processes, such as protein homeostasis, motility, competence, and stringent and stress responses, by regulating gene expression a…
lcl|NZ_LJAU01000039.1_cds_WP_007410393.1_2607	326423.RBAM_001180	2.3e-116	424.9	Bacillus	cysE	GO:0000096,GO:0000097,GO:0000098,GO:0003674,GO:0003824,GO:0005575,GO:0005622,GO:0005623,GO:0005737,GO:0005829,GO:0006082,GO:0006520,GO:0006534,GO:0006555,GO:0006790,GO:0006807,GO:0008150,GO:0008152,GO:0008374,GO:0008652,GO:0009001,GO:0009056,GO:0009058,GO:0009063,GO:0009066,GO:0009068,GO:0009069,GO:0009070,GO:0009087,GO:0009987,GO:0016053,GO:0016054,GO:0016407,GO:0016412,GO:0016413,GO:0016740,GO:…	2.3.1.30	ko:K00640	ko00270,ko00920,ko01100,ko01110,ko01120,ko01200,ko01230,ko05111,map00270,map00920,map01100,map01110,map01120,map01200,map01230,map05111	M00021	R00586	RC00004,RC00041	ko00000,ko00001,ko00002,ko01000			iSB619.SA_RS02865,iYO844.BSU00930	Bacteria	1TR42@1239,1ZCNM@1386,4HAKS@91061,COG1045@1,COG1045@2	NA|NA|NA	E	Serine acetyltransferase
lcl|NZ_LJAU01000039.1_cds_WP_007410408.1_2652	326423.RBAM_001630	8.2e-142	509.6	Bacillus	map		3.4.11.18	ko:K01265					ko00000,ko01000,ko01002				Bacteria	1TQC1@1239,1ZBQI@1386,4H9S9@91061,COG0024@1,COG0024@2	NA|NA|NA	E	Methionine aminopeptidase
lcl|NZ_LJAU01000044.1_cds_WP_053573814.1_2677	326423.RBAM_000360	1.1e-270	938.7	Bacillus	adiA	GO:0000166,GO:0001882,GO:0001883,GO:0003674,GO:0003824,GO:0004586,GO:0005488,GO:0005515,GO:0005575,GO:0005622,GO:0005623,GO:0005737,GO:0005829,GO:0006082,GO:0006520,GO:0006525,GO:0006527,GO:0006553,GO:0006554,GO:0006576,GO:0006595,GO:0006596,GO:0006807,GO:0006873,GO:0006885,GO:0008144,GO:0008150,GO:0008152,GO:0008216,GO:0008295,GO:0008792,GO:0008923,GO:0009056,GO:0009058,GO:0009063,GO:0009064,GO:…	4.1.1.17,4.1.1.18,4.1.1.19	ko:K01581,ko:K01582,ko:K01583,ko:K01584,ko:K01585	ko00310,ko00330,ko00480,ko00960,ko01100,ko01110,ko01130,map00310,map00330,map00480,map00960,map01100,map01110,map01130	M00133,M00134	R00462,R00566,R00670	RC00299	ko00000,ko00001,ko00002,ko01000			iEC042_1314.EC042_4483,iECW_1372.ECW_m0743,iEcHS_1320.EcHS_A3126,iSbBS512_1146.SbBS512_E0179,iWFL_1372.ECW_m0743	Bacteria	1TNZ9@1239,1ZBKS@1386,4HBGC@91061,COG1982@1,COG1982@2	NA|NA|NA	E	Orn Lys Arg decarboxylase
lcl|NZ_LJAU01000044.1_cds_WP_007615206.1_2723	326423.RBAM_000840	9.8e-169	599.4	Bacillus	cysK	GO:0000096,GO:0000097,GO:0000098,GO:0003674,GO:0003824,GO:0004122,GO:0004124,GO:0005488,GO:0005515,GO:0005575,GO:0005622,GO:0005623,GO:0005737,GO:0006082,GO:0006520,GO:0006534,GO:0006535,GO:0006555,GO:0006563,GO:0006790,GO:0006807,GO:0008134,GO:0008144,GO:0008150,GO:0008152,GO:0008284,GO:0008652,GO:0009056,GO:0009058,GO:0009063,GO:0009066,GO:0009068,GO:0009069,GO:0009070,GO:0009087,GO:0009987,GO:…	2.5.1.47	ko:K01738	ko00270,ko00920,ko01100,ko01110,ko01120,ko01130,ko01200,ko01230,map00270,map00920,map01100,map01110,map01120,map01130,map01200,map01230	M00021	R00897,R03601,R04859	RC00020,RC02814,RC02821	ko00000,ko00001,ko00002,ko01000				Bacteria	1TP30@1239,1ZBC7@1386,4HAMU@91061,COG0031@1,COG0031@2	NA|NA|NA	E	Belongs to the cysteine synthase cystathionine beta- synthase family
lcl|NZ_LJAU01000047.1_cds_WP_053573841.1_2780	326423.RBAM_037930	1.7e-66	258.5	Bacillus	yyaH		4.4.1.5	ko:K01759,ko:K03827	ko00620,map00620		R02530	RC00004,RC00740	ko00000,ko00001,ko01000				Bacteria	1V4NM@1239,1ZRTP@1386,4HMRV@91061,COG0346@1,COG0346@2	NA|NA|NA	E	Glyoxalase/Bleomycin resistance protein/Dioxygenase superfamily
lcl|NZ_LJAU01000047.1_cds_WP_007407899.1_2822	326423.RBAM_037460	1.5e-73	282.0	Bacillus	yycE		3.4.21.26,5.3.1.24	ko:K01322,ko:K01817	ko00400,ko01100,ko01110,ko01130,ko01230,ko04614,map00400,map01100,map01110,map01130,map01230,map04614	M00023	R03509	RC00945	ko00000,ko00001,ko00002,ko01000,ko01002				Bacteria	1V4ST@1239,1ZFZT@1386,4HHEE@91061,COG0346@1,COG0346@2	NA|NA|NA	E	Glyoxalase/Bleomycin resistance protein/Dioxygenase superfamily
lcl|NZ_LJAU01000047.1_cds_WP_025650081.1_2840	326423.RBAM_037250	1.1e-233	815.5	Bacillus	rocD	GO:0003674,GO:0003824,GO:0004587,GO:0005488,GO:0005515,GO:0006082,GO:0006520,GO:0006525,GO:0006807,GO:0008144,GO:0008150,GO:0008152,GO:0008483,GO:0009064,GO:0009987,GO:0016740,GO:0016769,GO:0019752,GO:0019842,GO:0030170,GO:0036094,GO:0042802,GO:0043167,GO:0043168,GO:0043436,GO:0044237,GO:0044238,GO:0044281,GO:0048037,GO:0050662,GO:0070279,GO:0071704,GO:0097159,GO:1901363,GO:1901564,GO:1901605	2.6.1.11,2.6.1.13,2.6.1.17	ko:K00819,ko:K00821	ko00220,ko00300,ko00330,ko01100,ko01110,ko01120,ko01130,ko01210,ko01230,map00220,map00300,map00330,map01100,map01110,map01120,map01130,map01210,map01230	M00016,M00028,M00845	R00667,R02283,R04475	RC00006,RC00062	ko00000,ko00001,ko00002,ko01000,ko01007			iYO844.BSU40340	Bacteria	1TP9S@1239,1ZAV3@1386,4HA2Y@91061,COG4992@1,COG4992@2	NA|NA|NA	E	Catalyzes the interconversion of ornithine to glutamate semialdehyde
lcl|NZ_LJAU01000047.1_cds_WP_015418603.1_2841	326423.RBAM_037240	1e-257	895.6	Bacillus	rocE	GO:0005575,GO:0005623,GO:0005886,GO:0006082,GO:0006520,GO:0006525,GO:0006807,GO:0008150,GO:0008152,GO:0009064,GO:0009987,GO:0016020,GO:0019752,GO:0043436,GO:0044237,GO:0044238,GO:0044281,GO:0044464,GO:0071704,GO:0071944,GO:1901564,GO:1901605		ko:K02205,ko:K03293,ko:K16235,ko:K16236					ko00000,ko02000	2.A.3.1,2.A.3.1.10			Bacteria	1UHNR@1239,1ZB12@1386,4HUT7@91061,COG0833@1,COG0833@2	NA|NA|NA	E	amino acid
lcl|NZ_LJAU01000047.1_cds_WP_007407883.1_2842	326423.RBAM_037230	3e-167	594.3	Bacillus	rocF	GO:0003674,GO:0003824,GO:0004053,GO:0006082,GO:0006520,GO:0006525,GO:0006807,GO:0008150,GO:0008152,GO:0009064,GO:0009987,GO:0016787,GO:0016810,GO:0016813,GO:0019752,GO:0043436,GO:0044237,GO:0044238,GO:0044281,GO:0071704,GO:1901564,GO:1901605	3.5.3.1,3.5.3.11	ko:K01476,ko:K01480	ko00220,ko00330,ko01100,ko01110,ko01130,ko01230,ko05146,map00220,map00330,map01100,map01110,map01130,map01230,map05146	M00029,M00133,M00134	R00551,R01157	RC00024,RC00329	ko00000,ko00001,ko00002,ko01000				Bacteria	1TR10@1239,1ZCJY@1386,4HAT5@91061,COG0010@1,COG0010@2	NA|NA|NA	E	Belongs to the arginase family
lcl|NZ_LJAU01000047.1_cds_WP_053573876.1_2861	326423.RBAM_036990	7.1e-245	852.8	Bacillus	aapA			ko:K11737					ko00000,ko02000	2.A.3.1.7			Bacteria	1TP97@1239,1ZAQB@1386,4H9QX@91061,COG1113@1,COG1113@2	NA|NA|NA	E	COG1113 Gamma-aminobutyrate permease and related permeases
lcl|NZ_LJAU01000047.1_cds_WP_053573878.1_2865	326423.RBAM_036950	6.8e-127	459.9	Bacillus													Bacteria	1V77S@1239,1ZE28@1386,4HJC0@91061,COG0346@1,COG0346@2	NA|NA|NA	E	Ring-cleavage extradiol dioxygenase
lcl|NZ_LJAU01000047.1_cds_WP_053573888.1_2885	326423.RBAM_036750	0.0	1252.3	Bacillus	iolD		3.7.1.22	ko:K03336	ko00562,ko01100,ko01120,map00562,map01100,map01120		R08603	RC02331	ko00000,ko00001,ko01000			iYO844.BSU39730	Bacteria	1UI18@1239,1ZCZJ@1386,4HCPP@91061,COG3962@1,COG3962@2	NA|NA|NA	E	Involved in the cleavage of the C1-C2 bond of 3D- (3,5 4)-trihydroxycyclohexane-1,2-dione (THcHDO) to yield 5-deoxy- glucuronate (5DG)
lcl|NZ_LJAU01000047.1_cds_WP_007407815.1_2913	326423.RBAM_036450	3.4e-253	880.6	Bacillus	lysP			ko:K02205,ko:K03293,ko:K16235,ko:K16236					ko00000,ko02000	2.A.3.1,2.A.3.1.10		iYO844.BSU39390	Bacteria	1UHNR@1239,1ZB12@1386,4HUT7@91061,COG0833@1,COG0833@2	NA|NA|NA	E	amino acid
lcl|NZ_LJAU01000047.1_cds_WP_053573901.1_2914	326423.RBAM_036440	5.9e-177	626.7	Bacillus	hutG		3.5.3.11,3.5.3.8	ko:K01479,ko:K01480	ko00330,ko00340,ko01100,map00330,map00340,map01100	M00045,M00133	R01157,R02285	RC00024,RC00221,RC00329,RC00681	ko00000,ko00001,ko00002,ko01000				Bacteria	1TP2A@1239,1ZBPI@1386,4HCKQ@91061,COG0010@1,COG0010@2	NA|NA|NA	E	Catalyzes the conversion of N-formimidoyl-L-glutamate to L-glutamate and formamide
lcl|NZ_LJAU01000047.1_cds_WP_053573903.1_2916	326423.RBAM_036420	0.0	1123.6	Bacillus	hutU		4.2.1.49	ko:K01712	ko00340,ko01100,map00340,map01100	M00045	R02914	RC00804	ko00000,ko00001,ko00002,ko01000				Bacteria	1TPZ9@1239,1ZCMM@1386,4H9NH@91061,COG2987@1,COG2987@2	NA|NA|NA	E	Catalyzes the conversion of urocanate to 4-imidazolone- 5-propionate
lcl|NZ_LJAU01000047.1_cds_WP_053573904.1_2917	326423.RBAM_036410	3.3e-286	990.3	Bacillus	hutH		4.3.1.3	ko:K01745	ko00340,ko01100,map00340,map01100	M00045	R01168	RC00361	ko00000,ko00001,ko00002,ko01000			iYO844.BSU39350	Bacteria	1TPCW@1239,1ZC8Z@1386,4H9YS@91061,COG2986@1,COG2986@2	NA|NA|NA	E	Histidine ammonia-lyase
lcl|NZ_LJAU01000047.1_cds_WP_015418525.1_2954	326423.RBAM_036120	7.4e-219	766.1	Bacillus	yxjG		2.1.1.14	ko:K00549	ko00270,ko00450,ko01100,ko01110,ko01230,map00270,map00450,map01100,map01110,map01230	M00017	R04405,R09365	RC00035,RC00113,RC01241	ko00000,ko00001,ko00002,ko01000				Bacteria	1TPDQ@1239,1ZDE8@1386,4HADW@91061,COG0620@1,COG0620@2	NA|NA|NA	E	Methionine synthase
lcl|NZ_LJAU01000047.1_cds_WP_031379234.1_2956	326423.RBAM_036090	3e-234	817.4	Bacillus	pepT	GO:0005575,GO:0005622,GO:0005623,GO:0005737,GO:0006508,GO:0006807,GO:0008150,GO:0008152,GO:0019538,GO:0043170,GO:0044238,GO:0044424,GO:0044464,GO:0071704,GO:1901564	3.4.11.4	ko:K01258					ko00000,ko01000,ko01002				Bacteria	1TP3A@1239,1ZCZN@1386,4HAZE@91061,COG2195@1,COG2195@2	NA|NA|NA	E	Cleaves the N-terminal amino acid of tripeptides
lcl|NZ_LJAU01000047.1_cds_WP_025650062.1_2990	326423.RBAM_035750	1e-204	719.2	Bacillus	ilvE		2.6.1.42	ko:K00826	ko00270,ko00280,ko00290,ko00770,ko01100,ko01110,ko01130,ko01210,ko01230,map00270,map00280,map00290,map00770,map01100,map01110,map01130,map01210,map01230	M00019,M00036,M00119,M00570	R01090,R01214,R02199,R10991	RC00006,RC00036	ko00000,ko00001,ko00002,ko01000,ko01007			iYO844.BSU38550	Bacteria	1TQQI@1239,1ZBFM@1386,4HASX@91061,COG0115@1,COG0115@2	NA|NA|NA	E	Branched-chain amino acid aminotransferase
lcl|NZ_LJAU01000047.1_cds_WP_014419203.1_3001	326423.RBAM_035640	6.4e-66	256.5	Bacillus	ywbC		4.4.1.5	ko:K01759,ko:K08234	ko00620,map00620		R02530	RC00004,RC00740	ko00000,ko00001,ko01000				Bacteria	1V7GY@1239,1ZH3E@1386,4HIYA@91061,COG0346@1,COG0346@2	NA|NA|NA	E	glyoxalase
lcl|NZ_LJAU01000047.1_cds_WP_053573946.1_3047	326423.RBAM_035140	1.3e-221	775.4	Bacillus	spsC												Bacteria	1TPDH@1239,1ZQW8@1386,4HDN8@91061,COG0399@1,COG0399@2	NA|NA|NA	E	Belongs to the DegT DnrJ EryC1 family
lcl|NZ_LJAU01000047.1_cds_WP_007407680.1_3057	326423.RBAM_034990	4.3e-247	860.1	Bacillus	rocG	GO:0003674,GO:0003824,GO:0004352,GO:0004353,GO:0006082,GO:0006520,GO:0006807,GO:0008150,GO:0008152,GO:0009987,GO:0016491,GO:0016638,GO:0016639,GO:0019752,GO:0043436,GO:0044237,GO:0044238,GO:0044281,GO:0055114,GO:0071704,GO:1901564	1.4.1.2,1.4.1.3	ko:K00260,ko:K00261	ko00220,ko00250,ko00430,ko00471,ko00910,ko01100,ko01200,ko04217,ko04964,map00220,map00250,map00430,map00471,map00910,map01100,map01200,map04217,map04964	M00740	R00243,R00248	RC00006,RC02799	ko00000,ko00001,ko00002,ko01000,ko04147				Bacteria	1TP45@1239,1ZAX4@1386,4HAEI@91061,COG0334@1,COG0334@2	NA|NA|NA	E	Belongs to the Glu Leu Phe Val dehydrogenases family
lcl|NZ_LJAU01000047.1_cds_WP_039253414.1_3059	326423.RBAM_034970	0.0	1138.3	Bacillus	rocB												Bacteria	1TQQ7@1239,1ZCEE@1386,4HABT@91061,COG4187@1,COG4187@2	NA|NA|NA	E	arginine degradation protein
lcl|NZ_LJAU01000047.1_cds_WP_053573949.1_3060	326423.RBAM_034960	4.1e-259	900.2	Bacillus	lysP			ko:K02205,ko:K03293,ko:K16235,ko:K16236					ko00000,ko02000	2.A.3.1,2.A.3.1.10			Bacteria	1UHNR@1239,1ZB12@1386,4HUT7@91061,COG0833@1,COG0833@2	NA|NA|NA	E	amino acid
lcl|NZ_LJAU01000047.1_cds_WP_015418458.1_3063	326423.RBAM_034930	1.9e-112	411.8	Bacillus	pheA	GO:0003674,GO:0003824,GO:0008150,GO:0008152,GO:0009058,GO:0009987,GO:0016829,GO:0016830,GO:0016831,GO:0016999,GO:0017000,GO:0017144,GO:0044237,GO:0044249	1.1.1.3,1.3.1.12,4.1.1.100,4.2.1.51,5.4.99.5	ko:K00003,ko:K04517,ko:K04518,ko:K14170,ko:K19546	ko00260,ko00270,ko00300,ko00400,ko00401,ko01100,ko01110,ko01120,ko01130,ko01230,map00260,map00270,map00300,map00400,map00401,map01100,map01110,map01120,map01130,map01230	M00017,M00018,M00024,M00025,M00787	R00691,R01373,R01715,R01728,R01773,R01775	RC00087,RC00125,RC00360,RC03116	ko00000,ko00001,ko00002,ko01000				Bacteria	1VY44@1239,1ZDG1@1386,4HXPI@91061,COG0077@1,COG0077@2	NA|NA|NA	E	Part of the bacABCDEF operon responsible for the biosynthesis of the nonribosomally synthesized dipeptide antibiotic bacilysin, composed of L-alanine and L-anticapsin. Bacilysin is an irreversible inactivator of the glutaminase domain of glucosamine synthetase. BacA is an unusual prephenate decarboxylase that avoids the typical aromatization of the cyclohexadienol ring of prephenate. BacA catalyz…
lcl|NZ_LJAU01000047.1_cds_WP_039253428.1_3068	326423.RBAM_034880	1.9e-233	814.7	Bacillus	ywfG	GO:0003674,GO:0003824,GO:0008150,GO:0008152,GO:0008483,GO:0009058,GO:0009987,GO:0016740,GO:0016769,GO:0016999,GO:0017000,GO:0017144,GO:0044237,GO:0044249	2.6.1.83	ko:K08969,ko:K10206,ko:K19549	ko00270,ko00300,ko01100,ko01110,ko01130,ko01230,map00270,map00300,map01100,map01110,map01130,map01230	M00034,M00527,M00787	R07396,R07613,R11068	RC00006,RC01847	ko00000,ko00001,ko00002,ko01000,ko01007				Bacteria	1TQD6@1239,1ZEPP@1386,4HAHQ@91061,COG0436@1,COG0436@2	NA|NA|NA	E	Aminotransferase class I and II
lcl|NZ_LJAU01000047.1_cds_WP_032865071.1_3087	326423.RBAM_034690	3.9e-246	857.1	Bacillus	yhdG_1			ko:K03294					ko00000	2.A.3.2			Bacteria	1TQ4K@1239,1ZQ7H@1386,4HATU@91061,COG0531@1,COG0531@2	NA|NA|NA	E	C-terminus of AA_permease
lcl|NZ_LJAU01000047.1_cds_WP_053573957.1_3094	326423.RBAM_034620	3.4e-157	560.8	Bacillus	speE	GO:0003674,GO:0003824,GO:0004766,GO:0005575,GO:0005622,GO:0005623,GO:0005737,GO:0005829,GO:0006576,GO:0006595,GO:0006596,GO:0006807,GO:0008150,GO:0008152,GO:0008216,GO:0008295,GO:0009058,GO:0009308,GO:0009309,GO:0009987,GO:0016740,GO:0016765,GO:0034641,GO:0042401,GO:0044106,GO:0044237,GO:0044249,GO:0044271,GO:0044424,GO:0044444,GO:0044464,GO:0071704,GO:0097164,GO:1901564,GO:1901566,GO:1901576	2.5.1.16	ko:K00797	ko00270,ko00330,ko00410,ko00480,ko01100,map00270,map00330,map00410,map00480,map01100	M00034,M00133	R01920,R02869,R08359	RC00021,RC00053	ko00000,ko00001,ko00002,ko01000			iYO844.BSU37500	Bacteria	1TPG5@1239,1ZB0B@1386,4H9WU@91061,COG0421@1,COG0421@2	NA|NA|NA	E	Catalyzes the irreversible transfer of a propylamine group from the amino donor S-adenosylmethioninamine (decarboxy- AdoMet) to putrescine (1,4-diaminobutane) to yield spermidine
lcl|NZ_LJAU01000047.1_cds_WP_007407646.1_3095	326423.RBAM_034610	4.6e-168	597.0	Bacillus	speB	GO:0003674,GO:0003824,GO:0005575,GO:0005622,GO:0005623,GO:0005737,GO:0006576,GO:0006595,GO:0006596,GO:0006807,GO:0008150,GO:0008152,GO:0008216,GO:0008295,GO:0009058,GO:0009308,GO:0009309,GO:0009987,GO:0016787,GO:0016810,GO:0016813,GO:0034641,GO:0042401,GO:0044106,GO:0044237,GO:0044249,GO:0044271,GO:0044424,GO:0044464,GO:0071704,GO:0097164,GO:1901564,GO:1901566,GO:1901576	3.5.3.11	ko:K01480	ko00330,ko01100,map00330,map01100	M00133	R01157	RC00024,RC00329	ko00000,ko00001,ko00002,ko01000				Bacteria	1TP2A@1239,1ZB9A@1386,4HA7S@91061,COG0010@1,COG0010@2	NA|NA|NA	E	Belongs to the arginase family
lcl|NZ_LJAU01000047.1_cds_WP_003151138.1_3136	326423.RBAM_034180	1.2e-67	262.3	Bacillus	yaeR			ko:K08234					ko00000				Bacteria	1V6XU@1239,1ZHFW@1386,4HIFI@91061,COG0346@1,COG0346@2	NA|NA|NA	E	Glyoxalase/Bleomycin resistance protein/Dioxygenase superfamily
lcl|NZ_LJAU01000047.1_cds_WP_053573970.1_3142	326423.RBAM_034120	8.7e-75	286.2	Bacillus	ywlB		1.20.4.1,2.3.1.1	ko:K00537,ko:K00619	ko00220,ko01100,ko01110,ko01130,ko01210,ko01230,map00220,map01100,map01110,map01130,map01210,map01230	M00028	R00259	RC00004,RC00064	ko00000,ko00001,ko00002,ko01000				Bacteria	1U9KN@1239,1ZIA8@1386,4IKY0@91061,COG1246@1,COG1246@2	NA|NA|NA	E	Belongs to the acetyltransferase family. ArgA subfamily
lcl|NZ_LJAU01000047.1_cds_WP_015418416.1_3148	326423.RBAM_034060	5.1e-237	826.6	Bacillus	glyA	GO:0001505,GO:0003674,GO:0003824,GO:0004372,GO:0005488,GO:0005515,GO:0005575,GO:0005622,GO:0005623,GO:0005737,GO:0005829,GO:0006082,GO:0006520,GO:0006544,GO:0006545,GO:0006546,GO:0006563,GO:0006565,GO:0006730,GO:0006807,GO:0008144,GO:0008150,GO:0008152,GO:0008270,GO:0008652,GO:0009056,GO:0009058,GO:0009063,GO:0009069,GO:0009070,GO:0009071,GO:0009987,GO:0016053,GO:0016054,GO:0016740,GO:0016741,GO:…	2.1.2.1	ko:K00600	ko00260,ko00460,ko00630,ko00670,ko00680,ko01100,ko01110,ko01120,ko01130,ko01200,ko01230,ko01523,map00260,map00460,map00630,map00670,map00680,map01100,map01110,map01120,map01130,map01200,map01230,map01523	M00140,M00141,M00346,M00532	R00945,R09099	RC00022,RC00112,RC01583,RC02958	ko00000,ko00001,ko00002,ko01000			iG2583_1286.G2583_3081	Bacteria	1TQVM@1239,1ZB9V@1386,4HA5K@91061,COG0112@1,COG0112@2	NA|NA|NA	E	Catalyzes the reversible interconversion of serine and glycine with tetrahydrofolate (THF) serving as the one-carbon carrier. This reaction serves as the major source of one-carbon groups required for the biosynthesis of purines, thymidylate, methionine, and other important biomolecules. Also exhibits THF- independent aldolase activity toward beta-hydroxyamino acids, producing glycine and aldehyd…
lcl|NZ_LJAU01000047.1_cds_WP_007407581.1_3171	326423.RBAM_033830	1.8e-50	204.9	Bacillus	ureA	GO:0006807,GO:0008150,GO:0008152,GO:0009056,GO:0009987,GO:0010035,GO:0010038,GO:0010039,GO:0019627,GO:0034641,GO:0042221,GO:0043419,GO:0043603,GO:0043605,GO:0044237,GO:0044248,GO:0044270,GO:0044281,GO:0044282,GO:0050896,GO:0051716,GO:0070887,GO:0071241,GO:0071248,GO:0071281,GO:0071704,GO:0071941,GO:1901564,GO:1901565,GO:1901575	3.5.1.5	ko:K01430,ko:K14048	ko00220,ko00230,ko00791,ko01100,ko01120,ko05120,map00220,map00230,map00791,map01100,map01120,map05120		R00131	RC02798,RC02806	ko00000,ko00001,ko01000			iYO844.BSU36660	Bacteria	1V7GU@1239,1ZH3M@1386,4HIJS@91061,COG0831@1,COG0831@2	NA|NA|NA	E	Belongs to the urease gamma subunit family
lcl|NZ_LJAU01000047.1_cds_WP_053573978.1_3172	326423.RBAM_033820	6.5e-63	246.5	Bacillus	ureB	GO:0006807,GO:0008150,GO:0008152,GO:0009056,GO:0009987,GO:0010035,GO:0010038,GO:0010039,GO:0019627,GO:0034641,GO:0042221,GO:0043419,GO:0043603,GO:0043605,GO:0044237,GO:0044248,GO:0044270,GO:0044281,GO:0044282,GO:0050896,GO:0051716,GO:0070887,GO:0071241,GO:0071248,GO:0071281,GO:0071704,GO:0071941,GO:1901564,GO:1901565,GO:1901575	3.5.1.5	ko:K01429,ko:K14048	ko00220,ko00230,ko00791,ko01100,ko01120,ko05120,map00220,map00230,map00791,map01100,map01120,map05120		R00131	RC02798,RC02806	ko00000,ko00001,ko01000				Bacteria	1VAIA@1239,1ZH2P@1386,4HM0I@91061,COG0832@1,COG0832@2	NA|NA|NA	E	Belongs to the urease beta subunit family
lcl|NZ_LJAU01000047.1_cds_WP_007407580.1_3173	326423.RBAM_033810	0.0	1138.3	Bacillus	ureC		3.5.1.5	ko:K01428	ko00220,ko00230,ko00791,ko01100,ko01120,ko05120,map00220,map00230,map00791,map01100,map01120,map05120		R00131	RC02798,RC02806	ko00000,ko00001,ko01000				Bacteria	1TPQP@1239,1ZDMR@1386,4HBTS@91061,COG0804@1,COG0804@2	NA|NA|NA	E	Belongs to the metallo-dependent hydrolases superfamily. Urease alpha subunit family
lcl|NZ_LJAU01000049.1_cds_WP_015418354.1_3281	326423.RBAM_032930	1.1e-198	699.1	Bacillus	gerBB	GO:0005575,GO:0005623,GO:0005886,GO:0016020,GO:0044464,GO:0071944		ko:K03834,ko:K06289,ko:K06292					ko00000,ko02000	2.A.3.9.1,2.A.3.9.2,2.A.42.1.1			Bacteria	1UI6P@1239,1ZDSE@1386,4ISFP@91061,COG0814@1,COG0814@2	NA|NA|NA	E	Spore germination protein
lcl|NZ_LJAU01000049.1_cds_WP_031379309.1_3293	326423.RBAM_033060	2.8e-191	674.5	Bacillus	gerKB												Bacteria	1UIWG@1239,1ZS6D@1386,4ISUQ@91061,COG0531@1,COG0531@2	NA|NA|NA	E	Spore germination protein
lcl|NZ_LJAU01000049.1_cds_WP_021494840.1_3313	326423.RBAM_033270	2.5e-305	1053.9	Bacillus	ggt		2.3.2.2,3.4.19.13	ko:K00681	ko00430,ko00460,ko00480,ko01100,map00430,map00460,map00480,map01100		R00494,R01262,R01687,R03867,R03916,R03970,R03971,R04935	RC00064,RC00090,RC00096	ko00000,ko00001,ko01000,ko01002				Bacteria	1TR9U@1239,1ZCVJ@1386,4HB23@91061,COG0405@1,COG0405@2	NA|NA|NA	E	gamma-glutamyltransferase
lcl|NZ_LJAU01000054.1_cds_WP_015418319.1_3325	500632.CLONEX_03507	3.6e-50	205.7	Clostridia													Bacteria	1V08D@1239,24AWR@186801,COG1748@1,COG1748@2	NA|NA|NA	E	Saccharopine dehydrogenase
lcl|NZ_LJAU01000054.1_cds_WP_007407436.1_3349	326423.RBAM_032140	6.1e-208	729.9	Bacillus	hisZ		2.4.2.17,6.1.1.21	ko:K00765,ko:K01892,ko:K02502	ko00340,ko00970,ko01100,ko01110,ko01230,map00340,map00970,map01100,map01110,map01230	M00026,M00359,M00360	R01071,R03655	RC00055,RC00523,RC02819,RC03200	ko00000,ko00001,ko00002,ko01000,ko01007,ko03016				Bacteria	1TPZZ@1239,1ZB4H@1386,4HBBA@91061,COG3705@1,COG3705@2	NA|NA|NA	E	Required for the first step of histidine biosynthesis. May allow the feedback regulation of ATP phosphoribosyltransferase activity by histidine
lcl|NZ_LJAU01000054.1_cds_WP_012118547.1_3350	326423.RBAM_032130	4.3e-115	420.6	Bacillus	hisG	GO:0000105,GO:0003674,GO:0003824,GO:0003879,GO:0006082,GO:0006520,GO:0006547,GO:0006725,GO:0006807,GO:0008150,GO:0008152,GO:0008652,GO:0009058,GO:0009987,GO:0016053,GO:0016740,GO:0016757,GO:0016763,GO:0018130,GO:0019438,GO:0019752,GO:0034641,GO:0043436,GO:0044237,GO:0044238,GO:0044249,GO:0044281,GO:0044283,GO:0046394,GO:0046483,GO:0052803,GO:0071704,GO:1901360,GO:1901362,GO:1901564,GO:1901566,GO:…	2.4.2.17	ko:K00765,ko:K02502	ko00340,ko01100,ko01110,ko01230,map00340,map01100,map01110,map01230	M00026	R01071	RC02819,RC03200	ko00000,ko00001,ko00002,ko01000				Bacteria	1TSVZ@1239,1ZCFW@1386,4H9MH@91061,COG0040@1,COG0040@2	NA|NA|NA	E	Catalyzes the condensation of ATP and 5-phosphoribose 1- diphosphate to form N'-(5'-phosphoribosyl)-ATP (PR-ATP). Has a crucial role in the pathway because the rate of histidine biosynthesis seems to be controlled primarily by regulation of HisG enzymatic activity
lcl|NZ_LJAU01000054.1_cds_WP_039253702.1_3351	326423.RBAM_032120	1.6e-233	815.1	Bacillus	hisD	GO:0000105,GO:0003674,GO:0003824,GO:0004399,GO:0005488,GO:0005575,GO:0005622,GO:0005623,GO:0005737,GO:0005829,GO:0006082,GO:0006520,GO:0006547,GO:0006725,GO:0006807,GO:0008150,GO:0008152,GO:0008652,GO:0009058,GO:0009987,GO:0016053,GO:0016491,GO:0016614,GO:0016616,GO:0018130,GO:0019438,GO:0019752,GO:0030145,GO:0034641,GO:0043167,GO:0043169,GO:0043436,GO:0044237,GO:0044238,GO:0044249,GO:0044281,GO:…	1.1.1.23,1.1.1.308	ko:K00013,ko:K15509	ko00340,ko01100,ko01110,ko01230,map00340,map01100,map01110,map01230	M00026	R01158,R01163,R03012	RC00099,RC00242,RC00463	ko00000,ko00001,ko00002,ko01000			iYO844.BSU34910	Bacteria	1TPAW@1239,1ZCAX@1386,4H9XK@91061,COG0141@1,COG0141@2	NA|NA|NA	E	Catalyzes the sequential NAD-dependent oxidations of L- histidinol to L-histidinaldehyde and then to L-histidine
lcl|NZ_LJAU01000054.1_cds_WP_007614023.1_3352	326423.RBAM_032110	5.1e-107	393.7	Bacillus	hisB	GO:0000105,GO:0003674,GO:0003824,GO:0004401,GO:0004424,GO:0005488,GO:0005515,GO:0006082,GO:0006520,GO:0006547,GO:0006725,GO:0006793,GO:0006796,GO:0006807,GO:0008150,GO:0008152,GO:0008652,GO:0009058,GO:0009987,GO:0016053,GO:0016311,GO:0016787,GO:0016788,GO:0016791,GO:0016829,GO:0016835,GO:0016836,GO:0018130,GO:0019438,GO:0019752,GO:0034641,GO:0040007,GO:0042578,GO:0042802,GO:0043436,GO:0044237,GO:…	1.1.1.23,2.6.1.9,3.1.3.15,4.2.1.19	ko:K00013,ko:K00817,ko:K01089,ko:K01693	ko00340,ko00350,ko00360,ko00400,ko00401,ko00960,ko01100,ko01110,ko01130,ko01230,map00340,map00350,map00360,map00400,map00401,map00960,map01100,map01110,map01130,map01230	M00026	R00694,R00734,R01158,R01163,R03012,R03013,R03243,R03457	RC00006,RC00017,RC00099,RC00242,RC00463,RC00888,RC00932	ko00000,ko00001,ko00002,ko01000,ko01007			iECO111_1330.ECO111_2746,iECS88_1305.ECS88_2121,iJN746.PP_0289,iLJ478.TM1039,iSB619.SA_RS14130,iUMNK88_1353.UMNK88_2570	Bacteria	1TRH7@1239,1ZBVJ@1386,4HCFG@91061,COG0131@1,COG0131@2	NA|NA|NA	E	imidazoleglycerol-phosphate dehydratase
lcl|NZ_LJAU01000054.1_cds_WP_031378290.1_3353	326423.RBAM_032100	7.3e-115	419.9	Bacillus	hisH			ko:K02501	ko00340,ko01100,ko01110,ko01230,map00340,map01100,map01110,map01230	M00026	R04558	RC00010,RC01190,RC01943	ko00000,ko00001,ko00002,ko01000				Bacteria	1TQT0@1239,1ZBC4@1386,4HFXQ@91061,COG0118@1,COG0118@2	NA|NA|NA	E	IGPS catalyzes the conversion of PRFAR and glutamine to IGP, AICAR and glutamate. The HisH subunit provides the glutamine amidotransferase activity that produces the ammonia necessary to HisF for the synthesis of IGP and AICAR
lcl|NZ_LJAU01000054.1_cds_WP_031378291.1_3354	326423.RBAM_032090	3.2e-130	471.1	Bacillus	hisA	GO:0000105,GO:0000162,GO:0003674,GO:0003824,GO:0003949,GO:0005575,GO:0005622,GO:0005623,GO:0005737,GO:0006082,GO:0006520,GO:0006547,GO:0006568,GO:0006576,GO:0006586,GO:0006725,GO:0006807,GO:0008150,GO:0008152,GO:0008652,GO:0009058,GO:0009072,GO:0009073,GO:0009308,GO:0009309,GO:0009987,GO:0016053,GO:0016853,GO:0016860,GO:0016861,GO:0018130,GO:0019438,GO:0019752,GO:0034641,GO:0042401,GO:0042430,GO:…	5.3.1.16	ko:K01814	ko00340,ko01100,ko01110,ko01230,map00340,map01100,map01110,map01230	M00026	R04640	RC00945	ko00000,ko00001,ko00002,ko01000				Bacteria	1V1IR@1239,1ZC7D@1386,4HACP@91061,COG0106@1,COG0106@2	NA|NA|NA	E	1-(5-phosphoribosyl)-5- 5-phosphoribosylamino)methylideneamino imidazole-4-carboxamide isomerase
lcl|NZ_LJAU01000054.1_cds_WP_039253705.1_3355	326423.RBAM_032080	4.7e-137	493.8	Bacillus	hisF	GO:0000107,GO:0003674,GO:0003824,GO:0016740,GO:0016757,GO:0016763		ko:K02500	ko00340,ko01100,ko01110,ko01230,map00340,map01100,map01110,map01230	M00026	R04558	RC00010,RC01190,RC01943	ko00000,ko00001,ko00002,ko01000				Bacteria	1TP0W@1239,1ZAUX@1386,4HAAM@91061,COG0107@1,COG0107@2	NA|NA|NA	E	IGPS catalyzes the conversion of PRFAR and glutamine to IGP, AICAR and glutamate. The HisF subunit catalyzes the cyclization activity that produces IGP and AICAR from PRFAR using the ammonia provided by the HisH subunit
lcl|NZ_LJAU01000054.1_cds_WP_039253708.1_3356	326423.RBAM_032070	5.3e-110	403.7	Bacillus	hisE	GO:0000105,GO:0000287,GO:0003674,GO:0003824,GO:0004636,GO:0005488,GO:0005575,GO:0005618,GO:0005623,GO:0006082,GO:0006520,GO:0006547,GO:0006725,GO:0006807,GO:0008150,GO:0008152,GO:0008652,GO:0009058,GO:0009605,GO:0009607,GO:0009987,GO:0016053,GO:0016462,GO:0016787,GO:0016817,GO:0016818,GO:0018130,GO:0019438,GO:0019752,GO:0030312,GO:0034641,GO:0040007,GO:0043167,GO:0043169,GO:0043207,GO:0043436,GO:…	3.5.4.19,3.6.1.31,5.3.1.16	ko:K01496,ko:K01523,ko:K01814,ko:K11755	ko00340,ko01100,ko01110,ko01230,map00340,map01100,map01110,map01230	M00026	R04035,R04037,R04640	RC00002,RC00945,RC01055	ko00000,ko00001,ko00002,ko01000			iAF987.Gmet_1897,iSB619.SA_RS14110,iYO844.BSU34860	Bacteria	1UYNA@1239,1ZDBB@1386,4HA9R@91061,COG0139@1,COG0139@2,COG0140@1,COG0140@2	NA|NA|NA	E	belongs to the PRA-CH family
lcl|NZ_LJAU01000054.1_cds_WP_007407381.1_3407	326423.RBAM_031540	9.6e-222	775.8	Bacillus	epsN		2.6.1.102	ko:K13010,ko:K19430	ko00520,map00520		R10460	RC00006,RC00781	ko00000,ko00001,ko01000,ko01005,ko01007				Bacteria	1TPDH@1239,1ZCTS@1386,4HBZ8@91061,COG0399@1,COG0399@2	NA|NA|NA	E	Belongs to the DegT DnrJ EryC1 family
lcl|NZ_LJAU01000054.1_cds_WP_007407366.1_3424	224308.BSU34010	2.9e-214	751.1	Bacillus	yvbW			ko:K03293					ko00000	2.A.3.1			Bacteria	1TP97@1239,1ZS14@1386,4H9QX@91061,COG1113@1,COG1113@2	NA|NA|NA	E	COG1113 Gamma-aminobutyrate permease and related permeases
lcl|NZ_LJAU01000054.1_cds_WP_053574056.1_3439	326423.RBAM_031230	4.8e-218	763.5	Bacillus	spsC		2.6.1.102	ko:K13010	ko00520,map00520		R10460	RC00006,RC00781	ko00000,ko00001,ko01000,ko01005,ko01007				Bacteria	1TPDH@1239,1ZQW8@1386,4HDN8@91061,COG0399@1,COG0399@2	NA|NA|NA	E	Belongs to the DegT DnrJ EryC1 family
lcl|NZ_LJAU01000054.1_cds_WP_053574058.1_3441	326423.RBAM_031210	2.5e-236	824.3	Bacteria													Bacteria	COG0399@1,COG0399@2	NA|NA|NA	E	UDP-4-amino-4-deoxy-L-arabinose aminotransferase
lcl|NZ_LJAU01000054.1_cds_WP_003151651.1_3452	326423.RBAM_031100	1.1e-211	742.3	Bacillus	opuCA		3.6.3.32	ko:K02000,ko:K05847	ko02010,map02010	M00208,M00209			ko00000,ko00001,ko00002,ko01000,ko02000	3.A.1.12		iSB619.SA_RS12845	Bacteria	1TPV8@1239,1ZBIG@1386,4H9SI@91061,COG0517@1,COG0517@2,COG1125@1,COG1125@2	NA|NA|NA	E	COG1125 ABC-type proline glycine betaine transport systems, ATPase components
lcl|NZ_LJAU01000054.1_cds_WP_015418236.1_3457	326423.RBAM_031050	1.8e-209	734.9	Bacillus	opuCA		3.6.3.32	ko:K02000,ko:K05847	ko02010,map02010	M00208,M00209			ko00000,ko00001,ko00002,ko01000,ko02000	3.A.1.12		iSB619.SA_RS12845,iYO844.BSU33730	Bacteria	1TPV8@1239,1ZBIG@1386,4H9SI@91061,COG0517@1,COG0517@2,COG1125@1,COG1125@2	NA|NA|NA	E	COG1125 ABC-type proline glycine betaine transport systems, ATPase components
lcl|NZ_LJAU01000055.1_cds_WP_053574072.1_3477	326423.RBAM_030800	1.2e-140	505.8	Bacillus	tcyN		3.6.3.21	ko:K02028,ko:K10010,ko:K16960,ko:K16963	ko02010,map02010	M00234,M00236,M00585,M00586			ko00000,ko00001,ko00002,ko01000,ko02000	3.A.1.3,3.A.1.3.10,3.A.1.3.13,3.A.1.3.14			Bacteria	1TNYD@1239,1ZB2E@1386,4H9WY@91061,COG1126@1,COG1126@2	NA|NA|NA	E	COG1126 ABC-type polar amino acid transport system, ATPase component
lcl|NZ_LJAU01000055.1_cds_WP_007410036.1_3512	326423.RBAM_030450	4.9e-236	823.5	Bacillus	yvsH			ko:K03294,ko:K03758					ko00000,ko02000	2.A.3.2		iYO844.BSU33330	Bacteria	1TSSB@1239,1ZCJ6@1386,4HA92@91061,COG0531@1,COG0531@2	NA|NA|NA	E	Arginine ornithine antiporter
lcl|NZ_LJAU01000055.1_cds_WP_040238898.1_3539	326423.RBAM_030190	3.2e-187	661.0	Bacillus	gerAB	GO:0005575,GO:0005623,GO:0005886,GO:0016020,GO:0044464,GO:0071944		ko:K03834,ko:K06289,ko:K06292					ko00000,ko02000	2.A.3.9.1,2.A.3.9.2,2.A.42.1.1			Bacteria	1UI6P@1239,1ZS5H@1386,4ISFP@91061,COG0814@1,COG0814@2	NA|NA|NA	E	Spore germination protein
lcl|NZ_LJAU01000055.1_cds_WP_053574095.1_3550	326423.RBAM_030080	0.0	1174.5	Bacillus	pepF2			ko:K08602					ko00000,ko01000,ko01002				Bacteria	1TQ5W@1239,1ZCRR@1386,4HAN9@91061,COG1164@1,COG1164@2	NA|NA|NA	E	COG1164 Oligoendopeptidase F
lcl|NZ_LJAU01000055.1_cds_WP_053574099.1_3566	326423.RBAM_029940	4.4e-166	590.5	Bacillus	fadM	GO:0000166,GO:0003674,GO:0003824,GO:0004657,GO:0005488,GO:0006082,GO:0006520,GO:0006560,GO:0006562,GO:0006807,GO:0008150,GO:0008152,GO:0009056,GO:0009063,GO:0009064,GO:0009065,GO:0009987,GO:0016054,GO:0016491,GO:0016645,GO:0019752,GO:0036094,GO:0043167,GO:0043168,GO:0043436,GO:0044237,GO:0044238,GO:0044248,GO:0044281,GO:0044282,GO:0046395,GO:0046483,GO:0046700,GO:0048037,GO:0050660,GO:0050662,GO:…		ko:K00318	ko00330,ko01100,ko01110,ko01130,map00330,map01100,map01110,map01130		R10507	RC00083	ko00000,ko00001,ko01000				Bacteria	1TQV3@1239,1ZB5G@1386,4HAC1@91061,COG0506@1,COG0506@2	NA|NA|NA	E	Proline dehydrogenase
lcl|NZ_LJAU01000055.1_cds_WP_031378376.1_3572	326423.RBAM_029880	1.6e-64	251.9	Bacillus	gcvH	GO:0006082,GO:0006464,GO:0006629,GO:0006631,GO:0006633,GO:0006732,GO:0006790,GO:0006807,GO:0008150,GO:0008152,GO:0008610,GO:0009058,GO:0009106,GO:0009107,GO:0009108,GO:0009249,GO:0009987,GO:0010467,GO:0016053,GO:0018065,GO:0018130,GO:0018193,GO:0018205,GO:0019538,GO:0019752,GO:0032787,GO:0036211,GO:0043170,GO:0043412,GO:0043436,GO:0044237,GO:0044238,GO:0044249,GO:0044255,GO:0044260,GO:0044267,GO:…		ko:K02437	ko00260,ko00630,ko01100,ko01110,ko01130,ko01200,map00260,map00630,map01100,map01110,map01130,map01200	M00532	R01221	RC00022,RC02834	ko00000,ko00001,ko00002				Bacteria	1V6WV@1239,1ZGG0@1386,4HIMA@91061,COG0509@1,COG0509@2	NA|NA|NA	E	Is also involved in protein lipoylation via its role as an octanoyl lipoyl carrier protein intermediate
lcl|NZ_LJAU01000055.1_cds_WP_007410089.1_3584	326423.RBAM_029770	3.5e-235	820.5	Bacillus	sufS		2.8.1.7,4.4.1.16	ko:K04487,ko:K11717	ko00450,ko00730,ko01100,ko04122,map00450,map00730,map01100,map04122		R03599,R07460,R11528,R11529	RC00961,RC01789,RC02313	ko00000,ko00001,ko01000,ko02048,ko03016,ko03029				Bacteria	1TQ1W@1239,1ZB79@1386,4HA6Z@91061,COG0520@1,COG0520@2	NA|NA|NA	E	Catalyzes the removal of elemental sulfur and selenium atoms from L-cysteine, L-cystine, L-selenocysteine, and L- selenocystine to produce L-alanine
lcl|NZ_LJAU01000055.1_cds_WP_053574103.1_3590	326423.RBAM_029710	6.2e-202	709.9	Bacillus	yurR	GO:0003674,GO:0003824,GO:0005575,GO:0005622,GO:0005623,GO:0005737,GO:0008150,GO:0008152,GO:0016491,GO:0044424,GO:0044464,GO:0055114	1.4.5.1	ko:K00285	ko00360,map00360		R01374,R09493	RC00006,RC00025	ko00000,ko00001,ko01000				Bacteria	1TQTF@1239,1ZBU6@1386,4HA0F@91061,COG0665@1,COG0665@2	NA|NA|NA	E	COG0665 Glycine D-amino acid oxidases (deaminating)
lcl|NZ_LJAU01000055.1_cds_WP_053574108.1_3603	326423.RBAM_029590	1.2e-235	822.0	Bacillus	pucF	GO:0000255,GO:0000256,GO:0003674,GO:0003824,GO:0005488,GO:0006807,GO:0008150,GO:0008152,GO:0008270,GO:0009056,GO:0009987,GO:0016787,GO:0016810,GO:0016813,GO:0017144,GO:0034641,GO:0042737,GO:0043167,GO:0043169,GO:0043603,GO:0043605,GO:0044237,GO:0044248,GO:0044270,GO:0046483,GO:0046700,GO:0046872,GO:0046914,GO:0047652,GO:0071704,GO:1901360,GO:1901361,GO:1901564,GO:1901565,GO:1901575	3.5.1.6,3.5.1.87,3.5.3.9	ko:K02083,ko:K06016	ko00230,ko00240,ko01100,ko01120,map00230,map00240,map01100,map01120	M00046	R00905,R02423,R04666	RC00064,RC00096	ko00000,ko00001,ko00002,ko01000,ko01002				Bacteria	1TQ0P@1239,1ZB60@1386,4HAE4@91061,COG0624@1,COG0624@2	NA|NA|NA	E	COG0624 Acetylornithine deacetylase Succinyl-diaminopimelate desuccinylase and related deacylases
lcl|NZ_LJAU01000055.1_cds_WP_053574109.1_3604	326423.RBAM_029580	2.8e-235	820.8	Bacillus	pucG	GO:0001505,GO:0003674,GO:0003824,GO:0004760,GO:0005575,GO:0005622,GO:0005623,GO:0005737,GO:0005777,GO:0006082,GO:0006520,GO:0006544,GO:0006545,GO:0006807,GO:0008150,GO:0008152,GO:0008453,GO:0008483,GO:0008652,GO:0009058,GO:0009069,GO:0009070,GO:0009987,GO:0016053,GO:0016740,GO:0016769,GO:0017144,GO:0019265,GO:0019752,GO:0042133,GO:0042136,GO:0042579,GO:0043226,GO:0043227,GO:0043229,GO:0043231,GO:…	2.6.1.112,2.6.1.44,2.6.1.45,2.6.1.51	ko:K00830,ko:K00839	ko00230,ko00250,ko00260,ko00630,ko00680,ko01100,ko01110,ko01120,ko01130,ko01200,ko04146,map00230,map00250,map00260,map00630,map00680,map01100,map01110,map01120,map01130,map01200,map04146	M00346,M00532	R00369,R00372,R00585,R00588,R10908	RC00006,RC00008,RC00018,RC03305	ko00000,ko00001,ko00002,ko01000,ko01007				Bacteria	1TPS0@1239,1ZC8E@1386,4HBDW@91061,COG0075@1,COG0075@2	NA|NA|NA	E	COG0075 Serine-pyruvate aminotransferase archaeal aspartate aminotransferase
lcl|NZ_LJAU01000055.1_cds_WP_003151938.1_3626	326423.RBAM_029370	1.2e-241	842.0	Bacillus	hom	GO:0003674,GO:0003824,GO:0004412,GO:0005575,GO:0005618,GO:0005623,GO:0005886,GO:0006082,GO:0006520,GO:0006566,GO:0006807,GO:0008150,GO:0008152,GO:0008652,GO:0009058,GO:0009066,GO:0009067,GO:0009088,GO:0009987,GO:0016020,GO:0016053,GO:0016491,GO:0016614,GO:0016616,GO:0019752,GO:0030312,GO:0040007,GO:0043436,GO:0044237,GO:0044238,GO:0044249,GO:0044281,GO:0044283,GO:0044464,GO:0046394,GO:0055114,GO:…	1.1.1.3	ko:K00003	ko00260,ko00270,ko00300,ko01100,ko01110,ko01120,ko01130,ko01230,map00260,map00270,map00300,map01100,map01110,map01120,map01130,map01230	M00017,M00018	R01773,R01775	RC00087	ko00000,ko00001,ko00002,ko01000			iNJ661.Rv1294,iSB619.SA_RS06610	Bacteria	1TQ2H@1239,1ZAVJ@1386,4HBAP@91061,COG0460@1,COG0460@2	NA|NA|NA	E	homoserine dehydrogenase
lcl|NZ_LJAU01000055.1_cds_WP_041482465.1_3627	326423.RBAM_029360	3.3e-197	694.1	Bacillus	thrC	GO:0003674,GO:0003824,GO:0004795,GO:0005488,GO:0005575,GO:0005622,GO:0005623,GO:0005737,GO:0005829,GO:0005886,GO:0006082,GO:0006520,GO:0006566,GO:0006807,GO:0008144,GO:0008150,GO:0008152,GO:0008652,GO:0009058,GO:0009066,GO:0009067,GO:0009088,GO:0009987,GO:0016020,GO:0016053,GO:0016829,GO:0016835,GO:0016838,GO:0019752,GO:0019842,GO:0030170,GO:0036094,GO:0040007,GO:0043167,GO:0043168,GO:0043436,GO:…	4.2.3.1	ko:K01733	ko00260,ko00750,ko01100,ko01110,ko01120,ko01230,map00260,map00750,map01100,map01110,map01120,map01230	M00018	R01466,R05086	RC00017,RC00526	ko00000,ko00001,ko00002,ko01000			iLJ478.TM0546,iSB619.SA_RS06615,iYO844.BSU32250	Bacteria	1TP25@1239,1ZB11@1386,4HA1F@91061,COG0498@1,COG0498@2	NA|NA|NA	E	Catalyzes the gamma-elimination of phosphate from L- phosphohomoserine and the beta-addition of water to produce L- threonine
lcl|NZ_LJAU01000055.1_cds_WP_007408725.1_3628	326423.RBAM_029350	1.2e-169	602.4	Bacillus	thrB	GO:0000096,GO:0000097,GO:0003674,GO:0003824,GO:0004413,GO:0005575,GO:0005622,GO:0005623,GO:0005737,GO:0005829,GO:0006082,GO:0006520,GO:0006555,GO:0006566,GO:0006790,GO:0006793,GO:0006796,GO:0006807,GO:0008150,GO:0008152,GO:0008652,GO:0009058,GO:0009066,GO:0009067,GO:0009069,GO:0009086,GO:0009088,GO:0009092,GO:0009987,GO:0016053,GO:0016301,GO:0016310,GO:0016740,GO:0016772,GO:0016773,GO:0019202,GO:…	2.7.1.39	ko:K00872	ko00260,ko01100,ko01110,ko01120,ko01230,map00260,map01100,map01110,map01120,map01230	M00018	R01771	RC00002,RC00017	ko00000,ko00001,ko00002,ko01000			iECSE_1348.ECSE_0003,iJN678.thrB,iLJ478.TM0545,iSB619.SA_RS06620	Bacteria	1TRWS@1239,1ZBK1@1386,4HCQN@91061,COG0083@1,COG0083@2	NA|NA|NA	E	Catalyzes the ATP-dependent phosphorylation of L- homoserine to L-homoserine phosphate
lcl|NZ_LJAU01000055.1_cds_WP_014418790.1_3635	326423.RBAM_029280	2.8e-162	577.8	Bacillus	dapF	GO:0003674,GO:0003824,GO:0005575,GO:0005622,GO:0005623,GO:0005737,GO:0005829,GO:0006082,GO:0006520,GO:0006553,GO:0006807,GO:0008150,GO:0008152,GO:0008652,GO:0008837,GO:0009058,GO:0009066,GO:0009067,GO:0009085,GO:0009089,GO:0009987,GO:0016053,GO:0016853,GO:0016854,GO:0016855,GO:0019752,GO:0036361,GO:0043436,GO:0043648,GO:0044237,GO:0044238,GO:0044249,GO:0044281,GO:0044283,GO:0044424,GO:0044444,GO:…	5.1.1.7	ko:K01778	ko00300,ko01100,ko01110,ko01120,ko01130,ko01230,map00300,map01100,map01110,map01120,map01130,map01230	M00016,M00525,M00527	R02735	RC00302	ko00000,ko00001,ko00002,ko01000				Bacteria	1TPMN@1239,1ZD98@1386,4HBH4@91061,COG0253@1,COG0253@2	NA|NA|NA	E	Catalyzes the stereoinversion of LL-2,6- diaminoheptanedioate (L,L-DAP) to meso-diaminoheptanedioate (meso- DAP), a precursor of L-lysine and an essential component of the bacterial peptidoglycan
lcl|NZ_LJAU01000055.1_cds_WP_053574122.1_3652	326423.RBAM_029100	2.9e-279	967.2	Bacillus	pepA	GO:0001073,GO:0003674,GO:0003676,GO:0003677,GO:0003824,GO:0004177,GO:0005488,GO:0005515,GO:0005575,GO:0005622,GO:0005623,GO:0005737,GO:0005739,GO:0006139,GO:0006259,GO:0006276,GO:0006310,GO:0006351,GO:0006355,GO:0006508,GO:0006518,GO:0006725,GO:0006807,GO:0008150,GO:0008152,GO:0008233,GO:0008238,GO:0009056,GO:0009058,GO:0009059,GO:0009889,GO:0009987,GO:0010467,GO:0010468,GO:0010556,GO:0016070,GO:…	3.4.11.1,3.4.11.5	ko:K01255,ko:K01259	ko00330,ko00480,ko01100,map00330,map00480,map01100		R00135,R00899,R04951	RC00096,RC00141	ko00000,ko00001,ko01000,ko01002				Bacteria	1TPJZ@1239,1ZBZU@1386,4HAPW@91061,COG0260@1,COG0260@2	NA|NA|NA	E	Presumably involved in the processing and regular turnover of intracellular proteins. Catalyzes the removal of unsubstituted N-terminal amino acids from various peptides
lcl|NZ_LJAU01000055.1_cds_WP_003152011.1_3664	326423.RBAM_028980	1.8e-204	718.4	Bacillus	ald	GO:0000286,GO:0003674,GO:0003824,GO:0005575,GO:0005622,GO:0005623,GO:0005737,GO:0005829,GO:0006082,GO:0006520,GO:0006522,GO:0006524,GO:0006807,GO:0008150,GO:0008152,GO:0009056,GO:0009063,GO:0009078,GO:0009080,GO:0009653,GO:0009987,GO:0016054,GO:0016491,GO:0016638,GO:0019752,GO:0030154,GO:0030435,GO:0032502,GO:0043436,GO:0043934,GO:0044237,GO:0044238,GO:0044248,GO:0044281,GO:0044282,GO:0044424,GO:…	1.4.1.1	ko:K00259	ko00250,ko00430,ko01100,map00250,map00430,map01100		R00396	RC00008	ko00000,ko00001,ko01000			iAF987.Gmet_1099	Bacteria	1TNZ5@1239,1ZBQE@1386,4HABX@91061,COG0686@1,COG0686@2	NA|NA|NA	E	Belongs to the AlaDH PNT family
lcl|NZ_LJAU01000055.1_cds_WP_053574133.1_3710	326423.RBAM_028540	9.2e-225	785.8	Bacillus	patB		4.4.1.8	ko:K14155	ko00270,ko00450,ko01100,ko01110,ko01230,map00270,map00450,map01100,map01110,map01230		R00782,R01286,R02408,R04941	RC00056,RC00069,RC00382,RC00488,RC00710,RC01245,RC02303	ko00000,ko00001,ko01000,ko01007				Bacteria	1TP5G@1239,1ZCQC@1386,4H9PE@91061,COG1168@1,COG1168@2	NA|NA|NA	E	COG1168 Bifunctional PLP-dependent enzyme with beta-cystathionase and maltose regulon repressor activities
lcl|NZ_LJAU01000055.1_cds_WP_053574134.1_3714	326423.RBAM_028500	6e-208	729.9	Bacillus	yugH		2.6.1.1	ko:K00812,ko:K00841,ko:K10907	ko00220,ko00250,ko00270,ko00300,ko00330,ko00350,ko00360,ko00400,ko00401,ko00950,ko00960,ko01100,ko01110,ko01130,ko01210,ko01230,map00220,map00250,map00270,map00300,map00330,map00350,map00360,map00400,map00401,map00950,map00960,map01100,map01110,map01130,map01210,map01230	M00525	R00355,R00694,R00734,R00896,R02433,R02619,R04467,R05052	RC00006	ko00000,ko00001,ko00002,ko01000,ko01007				Bacteria	1TP0J@1239,1ZAWQ@1386,4HA13@91061,COG0436@1,COG0436@2	NA|NA|NA	E	Aminotransferase
lcl|NZ_LJAU01000081.1_cds_WP_041481826.1_4025	279010.BL01374	7e-30	137.1	Bacillus	yqaB												Bacteria	1VF4T@1239,1ZIKA@1386,4HP2V@91061,COG2856@1,COG2856@2	NA|NA|NA	E	IrrE N-terminal-like domain
lcl|NZ_LJAU01000022.1_cds_WP_039252018.1_1878	326423.RBAM_011240	0.0	2020.7	Bacillus	carB	GO:0000050,GO:0003674,GO:0003824,GO:0004087,GO:0004088,GO:0005575,GO:0005622,GO:0005623,GO:0005737,GO:0006082,GO:0006520,GO:0006525,GO:0006526,GO:0006807,GO:0008150,GO:0008152,GO:0008652,GO:0009058,GO:0009064,GO:0009084,GO:0009987,GO:0016053,GO:0016874,GO:0016879,GO:0016884,GO:0019627,GO:0019752,GO:0034641,GO:0043436,GO:0043603,GO:0043604,GO:0044237,GO:0044238,GO:0044249,GO:0044271,GO:0044281,GO:…	6.3.5.5	ko:K01955	ko00240,ko00250,ko01100,map00240,map00250,map01100	M00051	R00256,R00575,R01395,R10948,R10949	RC00002,RC00010,RC00043,RC02750,RC02798,RC03314	ko00000,ko00001,ko00002,ko01000				Bacteria	1TPID@1239,1ZPZA@1386,4HABE@91061,COG0458@1,COG0458@2	NA|NA|NA	EF	Carbamoyl-phosphate synthetase ammonia chain
lcl|NZ_LJAU01000005.1_cds_WP_007409417.1_771	326423.RBAM_021490	2.4e-270	937.6	Bacillus	spoVAF			ko:K06408					ko00000				Bacteria	1TP7K@1239,1ZB54@1386,4HBWN@91061,COG0697@1,COG0697@2	NA|NA|NA	EG	Stage V sporulation protein AF
lcl|NZ_LJAU01000017.1_cds_WP_038463951.1_988	326423.RBAM_018230	1.2e-253	882.1	Bacillus	yxjC	GO:0003674,GO:0005215,GO:0005575,GO:0005623,GO:0005886,GO:0005887,GO:0006810,GO:0008150,GO:0016020,GO:0016021,GO:0031224,GO:0031226,GO:0044425,GO:0044459,GO:0044464,GO:0051179,GO:0051234,GO:0055085,GO:0071944											Bacteria	1TQJ6@1239,1ZCGI@1386,4HA01@91061,COG2610@1,COG2610@2	NA|NA|NA	EG	COG2610 H gluconate symporter and related permeases
lcl|NZ_LJAU01000019.1_cds_WP_015417269.1_1545	326423.RBAM_012340	2.5e-178	631.3	Bacillus	yjlA												Bacteria	1TP9B@1239,1ZB35@1386,4H9TT@91061,COG0697@1,COG0697@2	NA|NA|NA	EG	Putative multidrug resistance efflux transporter
lcl|NZ_LJAU01000029.1_cds_WP_021495036.1_2300	326423.RBAM_005850	2e-155	555.1	Bacillus	ydeK												Bacteria	1VQY5@1239,1ZDUK@1386,4HTD3@91061,COG0697@1,COG0697@2	NA|NA|NA	EG	-transporter
lcl|NZ_LJAU01000030.1_cds_WP_031378680.1_2414	326423.RBAM_003870	3.9e-285	986.9	Bacillus	gerKA			ko:K06295					ko00000				Bacteria	1TP7K@1239,1ZBEF@1386,4HAH1@91061,COG0697@1,COG0697@2	NA|NA|NA	EG	Spore germination protein
lcl|NZ_LJAU01000047.1_cds_WP_031379354.1_2784	720555.BATR1942_00300	5.7e-129	467.2	Bacillus	ydfC												Bacteria	1TSKX@1239,1ZDEA@1386,4HBPE@91061,COG0697@1,COG0697@2	NA|NA|NA	EG	EamA-like transporter family
lcl|NZ_LJAU01000047.1_cds_WP_022554047.1_2796	279010.BL01669	9.6e-79	300.4	Bacteria	eamA1												Bacteria	COG0697@1,COG0697@2	NA|NA|NA	EG	spore germination
lcl|NZ_LJAU01000047.1_cds_WP_031379204.1_2802	326423.RBAM_037640	2.8e-154	551.2	Bacillus	yicL	GO:0005575,GO:0005623,GO:0005886,GO:0016020,GO:0044464,GO:0071944											Bacteria	1TR6G@1239,1ZCQ3@1386,4HAMD@91061,COG0697@1,COG0697@2	NA|NA|NA	EG	COG0697 Permeases of the drug metabolite transporter (DMT) superfamily
lcl|NZ_LJAU01000047.1_cds_WP_015418544.1_2923	326423.RBAM_036330	1.3e-146	525.8	Bacillus	yxxF												Bacteria	1UAMA@1239,1ZET8@1386,4HA84@91061,COG0697@1,COG0697@2	NA|NA|NA	EG	EamA-like transporter family
lcl|NZ_LJAU01000049.1_cds_WP_015418353.1_3280	326423.RBAM_032920	1e-265	922.2	Bacillus	gerBA			ko:K06288,ko:K06291,ko:K06310					ko00000				Bacteria	1TP7K@1239,1ZBEF@1386,4HAH1@91061,COG0697@1,COG0697@2	NA|NA|NA	EG	Spore germination protein
lcl|NZ_LJAU01000049.1_cds_WP_023357161.1_3292	720555.BATR1942_15845	2.9e-183	648.3	Bacillus	gerKA			ko:K06295					ko00000				Bacteria	1TP7K@1239,1ZBEF@1386,4HAH1@91061,COG0697@1,COG0697@2	NA|NA|NA	EG	Spore germination protein
lcl|NZ_LJAU01000054.1_cds_WP_007407373.1_3417	326423.RBAM_031440	4.7e-225	786.9	Bacillus	gntP			ko:K03299					ko00000,ko02000	2.A.8			Bacteria	1TQ14@1239,1ZAYI@1386,4HB0Y@91061,COG2610@1,COG2610@2	NA|NA|NA	EG	COG2610 H gluconate symporter and related permeases
lcl|NZ_LJAU01000054.1_cds_WP_003151595.1_3425	326423.RBAM_031360	1.3e-157	562.4	Bacillus	yvbV												Bacteria	1TRJZ@1239,1ZCMU@1386,4HDJI@91061,COG0697@1,COG0697@2	NA|NA|NA	EG	EamA-like transporter family
lcl|NZ_LJAU01000055.1_cds_WP_015418182.1_3540	326423.RBAM_030180	2.4e-259	901.0	Bacillus	gerAA			ko:K06288,ko:K06291,ko:K06310					ko00000				Bacteria	1TP7K@1239,1ZBEF@1386,4HAH1@91061,COG0697@1,COG0697@2	NA|NA|NA	EG	Spore germination protein
lcl|NZ_LJAU01000002.1_cds_WP_053573099.1_39	326423.RBAM_027480	6.7e-285	986.1	Bacillus	norB	GO:0003674,GO:0005215,GO:0005575,GO:0005623,GO:0005886,GO:0005887,GO:0006810,GO:0008150,GO:0016020,GO:0016021,GO:0022857,GO:0031224,GO:0031226,GO:0044425,GO:0044459,GO:0044464,GO:0051179,GO:0051234,GO:0055085,GO:0071944		ko:K08170		M00702			ko00000,ko00002,ko01504,ko02000	2.A.1.3.23,2.A.1.3.59			Bacteria	1TPV3@1239,1ZEKJ@1386,4HCJN@91061,COG0477@1,COG0477@2	NA|NA|NA	EGP	COG0477 Permeases of the major facilitator superfamily
lcl|NZ_LJAU01000002.1_cds_WP_053573103.1_54	326423.RBAM_027280	1.4e-207	728.8	Bacillus	yttB												Bacteria	1TPJ6@1239,1ZBPE@1386,4HAGJ@91061,COG0477@1,COG2814@2	NA|NA|NA	EGP	Major facilitator Superfamily
lcl|NZ_LJAU01000002.1_cds_WP_053573130.1_167	326423.RBAM_026080	4.9e-205	720.3	Bacillus	ytbD	GO:0005575,GO:0005623,GO:0005886,GO:0016020,GO:0044464,GO:0071944		ko:K19577					ko00000,ko02000	2.A.1.2.65			Bacteria	1TQXU@1239,1ZQ77@1386,4HAYB@91061,COG0477@1,COG2814@2	NA|NA|NA	EGP	Major facilitator Superfamily
lcl|NZ_LJAU01000002.1_cds_WP_015417891.1_355	326423.RBAM_024250	1.4e-212	745.3	Bacillus	ynfM	GO:0005575,GO:0005623,GO:0005886,GO:0016020,GO:0044464,GO:0071944		ko:K08224					ko00000,ko02000	2.A.1.36			Bacteria	1TQKU@1239,1ZCSQ@1386,4HA5Q@91061,COG0477@1,COG2814@2	NA|NA|NA	EGP	Major facilitator Superfamily
lcl|NZ_LJAU01000002.1_cds_WP_053573173.1_369	224308.BSU40770	1.5e-218	765.4	Bacillus	tetL	GO:0003674,GO:0005215,GO:0005575,GO:0005623,GO:0005886,GO:0005887,GO:0006810,GO:0008150,GO:0016020,GO:0016021,GO:0022857,GO:0031224,GO:0031226,GO:0044425,GO:0044459,GO:0044464,GO:0051179,GO:0051234,GO:0055085,GO:0071944		ko:K08168		M00704			ko00000,ko00002,ko01504,ko02000	2.A.1.3.16,2.A.1.3.22,2.A.1.3.6			Bacteria	1TQWM@1239,1ZAQX@1386,4HB5B@91061,COG0477@1,COG2814@2	NA|NA|NA	EGP	Major facilitator Superfamily
lcl|NZ_LJAU01000002.1_cds_WP_053573177.1_387	326423.RBAM_024030	2.8e-211	741.1	Bacillus													Bacteria	1TQ5B@1239,1ZBCU@1386,4HCD8@91061,COG0477@1,COG2814@2	NA|NA|NA	EGP	Major facilitator Superfamily
lcl|NZ_LJAU01000002.1_cds_WP_012118002.1_461	326423.RBAM_023330	3.4e-228	797.3	Bacillus	yqgE			ko:K03762,ko:K08222					ko00000,ko02000	2.A.1.33,2.A.1.6.4			Bacteria	1TTC8@1239,1ZAQ7@1386,4HAPZ@91061,COG0477@1,COG0477@2	NA|NA|NA	EGP	Major facilitator superfamily
lcl|NZ_LJAU01000009.1_cds_WP_007407341.1_935	224308.BSU18540	2.5e-204	718.0	Bacillus	yoaB												Bacteria	1TRNB@1239,1ZCJH@1386,4HCAI@91061,COG0477@1,COG2814@2	NA|NA|NA	EGP	Major facilitator Superfamily
lcl|NZ_LJAU01000009.1_cds_WP_053573324.1_949	326423.RBAM_018550	4.7e-200	703.7	Bacillus	ybcL			ko:K08164,ko:K18567					ko00000,ko02000	2.A.1.2,2.A.1.2.25			Bacteria	1TQXU@1239,1ZQ77@1386,4HAYB@91061,COG0477@1,COG2814@2	NA|NA|NA	EGP	Major facilitator Superfamily
lcl|NZ_LJAU01000018.1_cds_WP_015417320.1_1076	326423.RBAM_013020	2.7e-216	757.7	Bacillus	hcaT	GO:0005575,GO:0005623,GO:0005886,GO:0016020,GO:0044464,GO:0071944	1.5.1.2	ko:K00286,ko:K05820	ko00330,ko01100,ko01110,ko01130,ko01230,map00330,map01100,map01110,map01130,map01230	M00015	R01248,R01251,R03291,R03293	RC00054,RC00083	ko00000,ko00001,ko00002,ko01000,ko02000	2.A.1.27		iECIAI39_1322.ECIAI39_2737,iEcSMS35_1347.EcSMS35_2688,iSFV_1184.SFV_2584,iSF_1195.SF2583,iS_1188.S2755	Bacteria	1TR1D@1239,1ZB9Z@1386,4HA4Z@91061,COG0477@1,COG2814@2	NA|NA|NA	EGP	Major facilitator Superfamily
lcl|NZ_LJAU01000018.1_cds_WP_015239757.1_1157	326423.RBAM_013820	1.3e-240	838.6	Bacillus	ykuC												Bacteria	1U72T@1239,1ZCHP@1386,4HCHH@91061,COG0477@1,COG2814@2	NA|NA|NA	EGP	Major facilitator Superfamily
lcl|NZ_LJAU01000018.1_cds_WP_007409814.1_1440	326423.RBAM_016670	8.9e-210	736.1	Bacillus	ymfD			ko:K08221					ko00000,ko02000	2.A.1.32			Bacteria	1TQEW@1239,1ZB5B@1386,4HASU@91061,COG0477@1,COG2814@2	NA|NA|NA	EGP	Major facilitator Superfamily
lcl|NZ_LJAU01000019.1_cds_WP_053573465.1_1520	326423.RBAM_012100	1.2e-250	872.1	Bacillus	yfjF												Bacteria	1UI5Q@1239,1ZFWR@1386,4HYNY@91061,COG0477@1,COG0477@2	NA|NA|NA	EGP	Belongs to the major facilitator superfamily
lcl|NZ_LJAU01000022.1_cds_WP_108702426.1_1678	326423.RBAM_009290	7.6e-275	952.6	Bacillus	yhcA			ko:K03446		M00701			ko00000,ko00002,ko02000	2.A.1.3			Bacteria	1TPRN@1239,1ZAXQ@1386,4H9VV@91061,COG0477@1,COG2814@2	NA|NA|NA	EGP	Major facilitator Superfamily
lcl|NZ_LJAU01000022.1_cds_WP_012117246.1_1828	326423.RBAM_010750	1.9e-209	734.9	Bacillus	blt	GO:0005575,GO:0005623,GO:0005886,GO:0016020,GO:0044464,GO:0071944		ko:K08153		M00717			ko00000,ko00002,ko02000	2.A.1.2.8		iYO844.BSU26590	Bacteria	1TS6K@1239,1ZB90@1386,4HB1V@91061,COG0477@1,COG2814@2	NA|NA|NA	EGP	Major facilitator Superfamily
lcl|NZ_LJAU01000024.1_cds_WP_053573587.1_1979	326423.RBAM_008090	9.6e-193	679.5	Firmicutes	ydiM												Bacteria	1UNUP@1239,COG0477@1,COG2814@2	NA|NA|NA	EGP	Major facilitator Superfamily
lcl|NZ_LJAU01000024.1_cds_WP_031378888.1_1984	326423.RBAM_008140	8.5e-218	762.7	Bacillus	ycaD	GO:0005575,GO:0005623,GO:0005886,GO:0016020,GO:0044464,GO:0071944		ko:K08219					ko00000,ko02000	2.A.1.26			Bacteria	1UIJV@1239,1ZS6S@1386,4ISKN@91061,COG0477@1,COG0477@2	NA|NA|NA	EGP	COG0477 Permeases of the major facilitator superfamily
lcl|NZ_LJAU01000024.1_cds_WP_053573604.1_2022	326423.RBAM_008510	1.5e-289	1001.5	Bacillus	yfiU	GO:0003674,GO:0005215,GO:0005575,GO:0005623,GO:0005886,GO:0005887,GO:0006810,GO:0008150,GO:0016020,GO:0016021,GO:0022857,GO:0031224,GO:0031226,GO:0044425,GO:0044459,GO:0044464,GO:0051179,GO:0051234,GO:0055085,GO:0071944											Bacteria	1VSW8@1239,1ZAS8@1386,4HUQC@91061,COG0477@1,COG2814@2	NA|NA|NA	EGP	Major facilitator Superfamily
lcl|NZ_LJAU01000024.1_cds_WP_076983409.1_2032	326423.RBAM_008610	6.4e-205	719.9	Bacillus	yfhI	GO:0005575,GO:0005623,GO:0005886,GO:0016020,GO:0044464,GO:0071944		ko:K19577					ko00000,ko02000	2.A.1.2.65			Bacteria	1TQXU@1239,1ZQ77@1386,4HAYB@91061,COG0477@1,COG2814@2	NA|NA|NA	EGP	Major facilitator Superfamily
lcl|NZ_LJAU01000025.1_cds_WP_007408959.1_2066	326423.RBAM_007650	3.6e-208	730.7	Bacillus	yfmO			ko:K08221					ko00000,ko02000	2.A.1.32			Bacteria	1TRRB@1239,1ZDMB@1386,4HAUF@91061,COG0477@1,COG2814@2	NA|NA|NA	EGP	Major facilitator Superfamily
lcl|NZ_LJAU01000029.1_cds_WP_021495073.1_2248	326423.RBAM_005260	1.8e-227	795.0	Bacillus	proP			ko:K03762					ko00000,ko02000	2.A.1.6.4			Bacteria	1TQIJ@1239,1ZCHJ@1386,4HAM0@91061,COG0477@1,COG0477@2	NA|NA|NA	EGP	Transporter
lcl|NZ_LJAU01000029.1_cds_WP_053573693.1_2298	326423.RBAM_005830	3.8e-173	614.4	Bacillus	ydeR												Bacteria	1TS0E@1239,1ZF75@1386,4HE0M@91061,COG0477@1,COG2814@2	NA|NA|NA	EGP	Major facilitator Superfamily
lcl|NZ_LJAU01000029.1_cds_WP_025853711.1_2316	326423.RBAM_006000	3.9e-210	737.3	Bacillus	tcaB			ko:K07552					ko00000,ko02000	2.A.1.2			Bacteria	1TR6I@1239,1ZCB7@1386,4HBX6@91061,COG0477@1,COG2814@2	NA|NA|NA	EGP	Major facilitator Superfamily
lcl|NZ_LJAU01000029.1_cds_WP_007409299.1_2331	326423.RBAM_006160	2.6e-195	688.0	Bacillus	pbuE			ko:K08164,ko:K18567					ko00000,ko02000	2.A.1.2,2.A.1.2.25			Bacteria	1TRNU@1239,1ZCJJ@1386,4HCSX@91061,COG0477@1,COG2814@2	NA|NA|NA	EGP	Major facilitator Superfamily
lcl|NZ_LJAU01000029.1_cds_WP_053573712.1_2342	326423.RBAM_006270	2.4e-251	874.4	Bacillus	iolT	GO:0003674,GO:0005215,GO:0005351,GO:0005402,GO:0006810,GO:0006811,GO:0006812,GO:0008150,GO:0008324,GO:0008643,GO:0015075,GO:0015077,GO:0015078,GO:0015144,GO:0015291,GO:0015293,GO:0015294,GO:0015295,GO:0015318,GO:0015672,GO:0022804,GO:0022857,GO:0022890,GO:0034219,GO:0034220,GO:0051179,GO:0051234,GO:0055085,GO:0071702,GO:0098655,GO:0098660,GO:0098662,GO:1902600		ko:K02100,ko:K06609					ko00000,ko02000	2.A.1.1.2,2.A.1.1.26			Bacteria	1TREV@1239,1ZAUM@1386,4HAN1@91061,COG0477@1,COG2814@2	NA|NA|NA	EGP	Major facilitator Superfamily
lcl|NZ_LJAU01000030.1_cds_WP_007410179.1_2354	326423.RBAM_004460	3.5e-48	197.2	Bacillus	ydzA	GO:0005575,GO:0005623,GO:0005886,GO:0005887,GO:0016020,GO:0016021,GO:0031224,GO:0031226,GO:0044425,GO:0044459,GO:0044464,GO:0071944											Bacteria	1VGN4@1239,1ZIWN@1386,4HNVP@91061,COG0477@1,COG2814@2	NA|NA|NA	EGP	Major facilitator Superfamily
lcl|NZ_LJAU01000030.1_cds_WP_039252789.1_2392	326423.RBAM_004090	6.6e-249	866.3	Bacillus	ycnB												Bacteria	1TPRN@1239,1ZAXQ@1386,4H9VV@91061,COG0477@1,COG2814@2	NA|NA|NA	EGP	Major facilitator Superfamily
lcl|NZ_LJAU01000034.1_cds_WP_015239110.1_2471	326423.RBAM_003300	4.7e-261	906.7	Bacillus	mdr	GO:0003674,GO:0005215,GO:0005575,GO:0005623,GO:0005886,GO:0005887,GO:0006810,GO:0008150,GO:0016020,GO:0016021,GO:0022857,GO:0031224,GO:0031226,GO:0044425,GO:0044459,GO:0044464,GO:0051179,GO:0051234,GO:0055085,GO:0071944											Bacteria	1VSW8@1239,1ZAS8@1386,4HUQC@91061,COG0477@1,COG2814@2	NA|NA|NA	EGP	Major facilitator Superfamily
lcl|NZ_LJAU01000034.1_cds_WP_032862609.1_2503	326423.RBAM_002980	4e-238	830.5	Bacillus	lmrB			ko:K18926		M00715			ko00000,ko00002,ko02000	2.A.1.3.30			Bacteria	1UNMW@1239,1ZS2J@1386,4HFCU@91061,COG0477@1,COG0477@2	NA|NA|NA	EGP	the major facilitator superfamily
lcl|NZ_LJAU01000047.1_cds_WP_053573879.1_2867	326423.RBAM_036930	1.2e-203	715.7	Bacillus													Bacteria	1TQXU@1239,1ZBY6@1386,4HB56@91061,COG0477@1,COG2814@2	NA|NA|NA	EGP	Major facilitator Superfamily
lcl|NZ_LJAU01000047.1_cds_WP_007407844.1_2879	326423.RBAM_036810	1.1e-245	855.5	Bacillus	csbC	GO:0003674,GO:0005215,GO:0005351,GO:0005402,GO:0006810,GO:0006811,GO:0006812,GO:0008150,GO:0008324,GO:0008643,GO:0015075,GO:0015077,GO:0015078,GO:0015144,GO:0015291,GO:0015293,GO:0015294,GO:0015295,GO:0015318,GO:0015672,GO:0022804,GO:0022857,GO:0022890,GO:0034219,GO:0034220,GO:0051179,GO:0051234,GO:0055085,GO:0071702,GO:0098655,GO:0098660,GO:0098662,GO:1902600		ko:K02100,ko:K06609,ko:K08139	ko04113,map04113				ko00000,ko00001,ko02000	2.A.1.1,2.A.1.1.2,2.A.1.1.26			Bacteria	1TREV@1239,1ZAUM@1386,4HAN1@91061,COG0477@1,COG2814@2	NA|NA|NA	EGP	Major facilitator Superfamily
lcl|NZ_LJAU01000047.1_cds_WP_053573890.1_2887	326423.RBAM_036730	2.5e-231	807.7	Bacillus	iolF	GO:0003674,GO:0005215,GO:0005351,GO:0005402,GO:0006810,GO:0006811,GO:0006812,GO:0008150,GO:0008324,GO:0008643,GO:0015075,GO:0015077,GO:0015078,GO:0015144,GO:0015291,GO:0015293,GO:0015294,GO:0015295,GO:0015318,GO:0015672,GO:0022804,GO:0022857,GO:0022890,GO:0034219,GO:0034220,GO:0051179,GO:0051234,GO:0055085,GO:0071702,GO:0098655,GO:0098660,GO:0098662,GO:1902600		ko:K06610					ko00000,ko02000	2.A.1.1.27			Bacteria	1TRBM@1239,1ZQ91@1386,4HE7W@91061,COG0477@1,COG2814@2	NA|NA|NA	EGP	Major facilitator Superfamily
lcl|NZ_LJAU01000047.1_cds_WP_053573950.1_3061	326423.RBAM_034950	4.9e-205	720.3	Bacillus	tcaB			ko:K07552					ko00000,ko02000	2.A.1.2			Bacteria	1TR6I@1239,1ZCB7@1386,4HBX6@91061,COG0477@1,COG2814@2	NA|NA|NA	EGP	Major facilitator Superfamily
lcl|NZ_LJAU01000047.1_cds_WP_053573951.1_3062	326423.RBAM_034940	9.2e-223	779.2	Bacillus	ywfA	GO:0003674,GO:0005215,GO:0005575,GO:0005623,GO:0005886,GO:0005887,GO:0006810,GO:0008150,GO:0016020,GO:0016021,GO:0022857,GO:0031224,GO:0031226,GO:0044425,GO:0044459,GO:0044464,GO:0051179,GO:0051234,GO:0055085,GO:0071944											Bacteria	1V0Z5@1239,1ZCZ9@1386,4HW2N@91061,COG0477@1,COG2814@2	NA|NA|NA	EGP	Major facilitator Superfamily
lcl|NZ_LJAU01000047.1_cds_WP_007407671.1_3067	326423.RBAM_034890	8e-208	729.6	Bacillus	bacE			ko:K19552					ko00000,ko02000	2.A.1.21.5			Bacteria	1UXP5@1239,1ZF1Y@1386,4HCSQ@91061,COG0477@1,COG2814@2	NA|NA|NA	EGP	Major facilitator Superfamily
lcl|NZ_LJAU01000047.1_cds_WP_053573984.1_3189	326423.RBAM_033660	9.8e-242	842.4	Bacillus	ywoD	GO:0003674,GO:0005215,GO:0005575,GO:0005623,GO:0005886,GO:0005887,GO:0006810,GO:0008150,GO:0016020,GO:0016021,GO:0022857,GO:0031224,GO:0031226,GO:0044425,GO:0044459,GO:0044464,GO:0051179,GO:0051234,GO:0055085,GO:0071944											Bacteria	1UIYG@1239,1ZAWC@1386,4ISX7@91061,COG0477@1,COG0477@2	NA|NA|NA	EGP	Major facilitator superfamily
lcl|NZ_LJAU01000047.1_cds_WP_012118641.1_3191	326423.RBAM_033640	6.4e-213	746.5	Bacillus	ywoG	GO:0003674,GO:0005215,GO:0005575,GO:0005623,GO:0005886,GO:0005887,GO:0006810,GO:0008150,GO:0016020,GO:0016021,GO:0022857,GO:0031224,GO:0031226,GO:0044425,GO:0044459,GO:0044464,GO:0051179,GO:0051234,GO:0055085,GO:0071944											Bacteria	1TQHD@1239,1ZAUW@1386,4HBCZ@91061,COG0477@1,COG2814@2	NA|NA|NA	EGP	Major facilitator Superfamily
lcl|NZ_LJAU01000049.1_cds_WP_053574027.1_3284	326423.RBAM_032960	3.2e-248	864.0	Bacillus	ywtG	GO:0003674,GO:0005215,GO:0005351,GO:0005402,GO:0006810,GO:0006811,GO:0006812,GO:0008150,GO:0008324,GO:0008643,GO:0015075,GO:0015077,GO:0015078,GO:0015144,GO:0015291,GO:0015293,GO:0015294,GO:0015295,GO:0015318,GO:0015672,GO:0022804,GO:0022857,GO:0022890,GO:0034219,GO:0034220,GO:0051179,GO:0051234,GO:0055085,GO:0071702,GO:0098655,GO:0098660,GO:0098662,GO:1902600		ko:K02100,ko:K06609,ko:K08139	ko04113,map04113				ko00000,ko00001,ko02000	2.A.1.1,2.A.1.1.2,2.A.1.1.26			Bacteria	1TREV@1239,1ZAUM@1386,4HAN1@91061,COG0477@1,COG2814@2	NA|NA|NA	EGP	Major facilitator Superfamily
lcl|NZ_LJAU01000054.1_cds_WP_015418317.1_3328	326423.RBAM_032350	1.5e-226	792.0	Bacillus	yvkA	GO:0003674,GO:0005215,GO:0005575,GO:0005623,GO:0005886,GO:0005887,GO:0006810,GO:0008150,GO:0016020,GO:0016021,GO:0022857,GO:0031224,GO:0031226,GO:0044425,GO:0044459,GO:0044464,GO:0051179,GO:0051234,GO:0055085,GO:0071944											Bacteria	1U4EP@1239,1ZC4J@1386,4HAZC@91061,COG0477@1,COG2814@2	NA|NA|NA	EGP	Major facilitator Superfamily
lcl|NZ_LJAU01000054.1_cds_WP_053574043.1_3376	326423.RBAM_031880	1.5e-250	871.7	Bacilli				ko:K08369					ko00000,ko02000	2.A.1			Bacteria	1UIFU@1239,4IT9A@91061,COG0477@1,COG0477@2	NA|NA|NA	EGP	Sugar (and other) transporter
lcl|NZ_LJAU01000054.1_cds_WP_003151605.1_3430	326423.RBAM_031320	1.3e-252	878.6	Bacillus	araE	GO:0003674,GO:0005215,GO:0005351,GO:0005402,GO:0005575,GO:0005623,GO:0005886,GO:0006810,GO:0006811,GO:0006812,GO:0008150,GO:0008324,GO:0008643,GO:0015075,GO:0015077,GO:0015078,GO:0015144,GO:0015291,GO:0015293,GO:0015294,GO:0015295,GO:0015318,GO:0015672,GO:0016020,GO:0022804,GO:0022857,GO:0022890,GO:0034219,GO:0034220,GO:0044464,GO:0051179,GO:0051234,GO:0055085,GO:0071702,GO:0071944,GO:0098655,GO:…		ko:K02100,ko:K06609					ko00000,ko02000	2.A.1.1.2,2.A.1.1.26			Bacteria	1TREV@1239,1ZAUM@1386,4HAN1@91061,COG0477@1,COG2814@2	NA|NA|NA	EGP	Major facilitator Superfamily
lcl|NZ_LJAU01000054.1_cds_WP_053574062.1_3446	326423.RBAM_031160	1.5e-212	745.3	Bacteria													Bacteria	COG0477@1,COG2814@2	NA|NA|NA	EGP	Major facilitator Superfamily
lcl|NZ_LJAU01000055.1_cds_WP_015418216.1_3483	326423.RBAM_030740	1.2e-219	768.8	Bacillus	ynfM												Bacteria	1TS0E@1239,1ZCUP@1386,4HTGX@91061,COG0477@1,COG2814@2	NA|NA|NA	EGP	Major Facilitator Superfamily
lcl|NZ_LJAU01000055.1_cds_WP_031378366.1_3531	326423.RBAM_030270	1.4e-226	792.0	Bacillus	yvqJ			ko:K08217					br01600,ko00000,ko01504,ko02000	2.A.1.21.1,2.A.1.21.22			Bacteria	1UIYF@1239,1ZDQ7@1386,4ISX5@91061,COG0477@1,COG2814@2	NA|NA|NA	EGP	Major facilitator Superfamily
lcl|NZ_LJAU01000055.1_cds_WP_015418151.1_3605	326423.RBAM_029570	2.9e-213	747.7	Bacillus	blt			ko:K08153		M00717			ko00000,ko00002,ko02000	2.A.1.2.8			Bacteria	1TS6K@1239,1ZB90@1386,4HB1V@91061,COG0477@1,COG2814@2	NA|NA|NA	EGP	Major facilitator Superfamily
lcl|NZ_LJAU01000055.1_cds_WP_094032862.1_3706	326423.RBAM_028580	3.1e-175	621.3	Bacillus	yuxJ			ko:K05820					ko00000,ko02000	2.A.1.27			Bacteria	1TRDJ@1239,1ZBN7@1386,4H9Q9@91061,COG0477@1,COG2814@2	NA|NA|NA	EGP	Major facilitator Superfamily
lcl|NZ_LJAU01000002.1_cds_WP_003152600.1_243	326423.RBAM_025350	9.1e-192	676.0	Bacillus	ilvC		1.1.1.86	ko:K00053	ko00290,ko00770,ko01100,ko01110,ko01130,ko01210,ko01230,map00290,map00770,map01100,map01110,map01130,map01210,map01230	M00019,M00570	R03051,R04439,R04440,R05068,R05069,R05071	RC00726,RC00836,RC00837,RC01726	ko00000,ko00001,ko00002,ko01000				Bacteria	1TPI7@1239,1ZCH5@1386,4HADK@91061,COG0059@1,COG0059@2	NA|NA|NA	EH	Involved in the biosynthesis of branched-chain amino acids (BCAA). Catalyzes an alkyl-migration followed by a ketol- acid reduction of (S)-2-acetolactate (S2AL) to yield (R)-2,3- dihydroxy-isovalerate. In the isomerase reaction, S2AL is rearranged via a Mg-dependent methyl migration to produce 3- hydroxy-3-methyl-2-ketobutyrate (HMKB). In the reductase reaction, this 2-ketoacid undergoes a metal-…
lcl|NZ_LJAU01000005.1_cds_WP_053573268.1_705	326423.RBAM_020840	4.7e-293	1013.1	Bacillus	trpE	GO:0000162,GO:0003674,GO:0003824,GO:0004049,GO:0005575,GO:0005622,GO:0005623,GO:0005737,GO:0005950,GO:0006082,GO:0006520,GO:0006568,GO:0006576,GO:0006586,GO:0006725,GO:0006807,GO:0008150,GO:0008152,GO:0008652,GO:0009058,GO:0009072,GO:0009073,GO:0009308,GO:0009309,GO:0009987,GO:0016053,GO:0016829,GO:0016830,GO:0016833,GO:0018130,GO:0019438,GO:0019752,GO:0032991,GO:0034641,GO:0042401,GO:0042430,GO:…	4.1.3.27	ko:K01657	ko00400,ko00405,ko01100,ko01110,ko01130,ko01230,ko02024,ko02025,map00400,map00405,map01100,map01110,map01130,map01230,map02024,map02025	M00023	R00985,R00986	RC00010,RC02148,RC02414	ko00000,ko00001,ko00002,ko01000				Bacteria	1TQAP@1239,1ZARE@1386,4HB31@91061,COG0147@1,COG0147@2	NA|NA|NA	EH	Part of a heterotetrameric complex that catalyzes the two-step biosynthesis of anthranilate, an intermediate in the biosynthesis of L-tryptophan. In the first step, the glutamine- binding beta subunit (TrpG) of anthranilate synthase (AS) provides the glutamine amidotransferase activity which generates ammonia as a substrate that, along with chorismate, is used in the second step, catalyzed by the…
lcl|NZ_LJAU01000009.1_cds_WP_053573316.1_933	326423.RBAM_018760	9.6e-194	682.6	Bacillus	yoaD		1.1.1.399,1.1.1.95	ko:K00058	ko00260,ko00680,ko01100,ko01120,ko01130,ko01200,ko01230,map00260,map00680,map01100,map01120,map01130,map01200,map01230	M00020	R01513	RC00031	ko00000,ko00001,ko00002,ko01000,ko04147				Bacteria	1UY3Y@1239,1ZENF@1386,4HMWA@91061,COG0111@1,COG0111@2	NA|NA|NA	EH	Belongs to the D-isomer specific 2-hydroxyacid dehydrogenase family
lcl|NZ_LJAU01000018.1_cds_WP_003154369.1_1313	326423.RBAM_015400	6.5e-141	506.5	Bacillus	cysH	GO:0003674,GO:0003824,GO:0004604,GO:0005575,GO:0005622,GO:0005623,GO:0005737,GO:0008150,GO:0008152,GO:0016491,GO:0016667,GO:0016671,GO:0044424,GO:0044464,GO:0055114	1.8.4.10,1.8.4.8,2.7.1.25	ko:K00390,ko:K00860	ko00230,ko00920,ko01100,ko01120,map00230,map00920,map01100,map01120	M00176	R00509,R02021,R04928	RC00002,RC00007,RC00078,RC02862	ko00000,ko00001,ko00002,ko01000			iYO844.BSU15570	Bacteria	1TSMI@1239,1ZCBJ@1386,4HA9E@91061,COG0175@1,COG0175@2	NA|NA|NA	EH	Belongs to the PAPS reductase family. CysH subfamily
lcl|NZ_LJAU01000030.1_cds_WP_014416943.1_2344	326423.RBAM_004560	0.0	1140.2	Bacillus	poxB		1.2.3.3,1.2.5.1	ko:K00156,ko:K00158	ko00620,ko01100,map00620,map01100		R00207,R03145	RC00860,RC02745	ko00000,ko00001,ko01000				Bacteria	1TQE8@1239,1ZB01@1386,4HBUS@91061,COG0028@1,COG0028@2	NA|NA|NA	EH	Belongs to the TPP enzyme family
lcl|NZ_LJAU01000044.1_cds_WP_053573828.1_2724	326423.RBAM_000850	2.5e-269	934.1	Bacillus	pabB	GO:0000162,GO:0000287,GO:0003674,GO:0003824,GO:0004049,GO:0005488,GO:0005575,GO:0005622,GO:0005623,GO:0005737,GO:0005950,GO:0006082,GO:0006520,GO:0006568,GO:0006575,GO:0006576,GO:0006586,GO:0006725,GO:0006732,GO:0006760,GO:0006807,GO:0008150,GO:0008152,GO:0008483,GO:0008652,GO:0009058,GO:0009072,GO:0009073,GO:0009108,GO:0009308,GO:0009309,GO:0009396,GO:0009987,GO:0016053,GO:0016740,GO:0016769,GO:…	2.6.1.85	ko:K01665	ko00790,map00790		R01716	RC00010,RC01418	ko00000,ko00001,ko01000				Bacteria	1TQAP@1239,1ZARE@1386,4HB31@91061,COG0147@1,COG0147@2	NA|NA|NA	EH	Part of a heterotetrameric complex that catalyzes the two-step biosynthesis of anthranilate, an intermediate in the biosynthesis of L-tryptophan. In the first step, the glutamine- binding beta subunit (TrpG) of anthranilate synthase (AS) provides the glutamine amidotransferase activity which generates ammonia as a substrate that, along with chorismate, is used in the second step, catalyzed by the…
lcl|NZ_LJAU01000044.1_cds_WP_007409944.1_2725	326423.RBAM_000860	3.9e-107	394.0	Bacillus	pabA	GO:0000162,GO:0003674,GO:0003824,GO:0004049,GO:0005575,GO:0005622,GO:0005623,GO:0005737,GO:0005950,GO:0006082,GO:0006520,GO:0006568,GO:0006575,GO:0006576,GO:0006586,GO:0006725,GO:0006732,GO:0006760,GO:0006807,GO:0008150,GO:0008152,GO:0008483,GO:0008652,GO:0009058,GO:0009072,GO:0009073,GO:0009108,GO:0009308,GO:0009309,GO:0009396,GO:0009987,GO:0016053,GO:0016740,GO:0016769,GO:0016829,GO:0016830,GO:…	2.6.1.85,4.1.3.27	ko:K01658,ko:K01664	ko00400,ko00405,ko00790,ko01100,ko01110,ko01130,ko01230,ko02024,ko02025,map00400,map00405,map00790,map01100,map01110,map01130,map01230,map02024,map02025	M00023	R00985,R00986,R01716	RC00010,RC01418,RC02148,RC02414	ko00000,ko00001,ko00002,ko01000			iYO844.BSU00750	Bacteria	1TT9R@1239,1ZBB7@1386,4H9XP@91061,COG0512@1,COG0512@2	NA|NA|NA	EH	Anthranilate synthase
lcl|NZ_LJAU01000044.1_cds_WP_079979064.1_2726	326423.RBAM_000870	6.5e-162	576.6	Bacillus	pabC		2.6.1.42,4.1.3.38	ko:K00826,ko:K02619	ko00270,ko00280,ko00290,ko00770,ko00790,ko01100,ko01110,ko01130,ko01210,ko01230,map00270,map00280,map00290,map00770,map00790,map01100,map01110,map01130,map01210,map01230	M00019,M00036,M00119,M00570	R01090,R01214,R02199,R05553,R10991	RC00006,RC00036,RC01843,RC02148	ko00000,ko00001,ko00002,ko01000,ko01007				Bacteria	1TSIP@1239,1ZCRC@1386,4HC7K@91061,COG0115@1,COG0115@2	NA|NA|NA	EH	4-amino-4-deoxychorismate lyase
lcl|NZ_LJAU01000049.1_cds_WP_053574030.1_3304	326423.RBAM_033170	4.4e-308	1063.1	Bacillus	alsS		2.2.1.6	ko:K01652	ko00290,ko00650,ko00660,ko00770,ko01100,ko01110,ko01130,ko01210,ko01230,map00290,map00650,map00660,map00770,map01100,map01110,map01130,map01210,map01230	M00019,M00570	R00006,R00014,R00226,R03050,R04672,R04673,R08648	RC00027,RC00106,RC01192,RC02744,RC02893	ko00000,ko00001,ko00002,ko01000				Bacteria	1TQE8@1239,1ZE8P@1386,4HAV1@91061,COG0028@1,COG0028@2	NA|NA|NA	EH	Belongs to the TPP enzyme family
lcl|NZ_LJAU01000005.1_cds_WP_022553011.1_793	326423.RBAM_021710	1.4e-186	658.7	Bacillus	ansA	GO:0005575,GO:0005622,GO:0005623,GO:0005737,GO:0044424,GO:0044464	3.5.1.1	ko:K01424	ko00250,ko00460,ko01100,ko01110,map00250,map00460,map01100,map01110		R00485	RC00010,RC02798	ko00000,ko00001,ko01000				Bacteria	1TPP9@1239,1ZQ9H@1386,4HD98@91061,COG0252@1,COG0252@2	NA|NA|NA	EJ	L-asparaginase
lcl|NZ_LJAU01000034.1_cds_WP_053573763.1_2501	326423.RBAM_003000	8.9e-201	706.1	Bacillus	ansB	GO:0003674,GO:0003824,GO:0004067,GO:0005575,GO:0005622,GO:0005623,GO:0005737,GO:0006082,GO:0006520,GO:0006528,GO:0006530,GO:0006807,GO:0008150,GO:0008152,GO:0009056,GO:0009063,GO:0009064,GO:0009065,GO:0009066,GO:0009068,GO:0009987,GO:0016054,GO:0016787,GO:0016810,GO:0016811,GO:0019752,GO:0032787,GO:0034641,GO:0043436,GO:0043603,GO:0044237,GO:0044238,GO:0044248,GO:0044281,GO:0044282,GO:0044424,GO:…	3.5.1.1	ko:K01424	ko00250,ko00460,ko01100,ko01110,map00250,map00460,map01100,map01110		R00485	RC00010,RC02798	ko00000,ko00001,ko01000				Bacteria	1TPP9@1239,1ZAZT@1386,4H9YJ@91061,COG0252@1,COG0252@2	NA|NA|NA	EJ	COG0252 L-asparaginase archaeal Glu-tRNAGln amidotransferase subunit D
lcl|NZ_LJAU01000054.1_cds_WP_053574051.1_3413	326423.RBAM_031480	4e-223	780.4	Bacillus				ko:K00375,ko:K05825	ko00300,ko01100,ko01130,ko01210,map00300,map01100,map01130,map01210		R01939	RC00006	ko00000,ko00001,ko01000,ko03000				Bacteria	1TPS5@1239,1ZQA4@1386,4H9M3@91061,COG1167@1,COG1167@2	NA|NA|NA	EK	COG1167 Transcriptional regulators containing a DNA-binding HTH domain and an aminotransferase domain (MocR family) and their eukaryotic orthologs
lcl|NZ_LJAU01000029.1_cds_WP_053573686.1_2282	326423.RBAM_005640	1.5e-146	525.4	Bacillus	dapA_5		4.3.3.7	ko:K01714	ko00261,ko00300,ko01100,ko01110,ko01120,ko01130,ko01230,map00261,map00300,map01100,map01110,map01120,map01130,map01230	M00016,M00525,M00526,M00527	R10147	RC03062,RC03063	ko00000,ko00001,ko00002,ko01000				Bacteria	1UY5H@1239,1ZG61@1386,4HDQE@91061,COG0329@1,COG0329@2	NA|NA|NA	EM	Dihydrodipicolinate synthetase family
lcl|NZ_LJAU01000019.1_cds_WP_003154782.1_1611	326423.RBAM_012790	8.4e-176	622.9	Bacillus	dppC			ko:K02034,ko:K15582,ko:K16201	ko01501,ko02010,ko02024,map01501,map02010,map02024	M00239,M00439,M00566			ko00000,ko00001,ko00002,ko02000	3.A.1.5,3.A.1.5.1,3.A.1.5.18,3.A.1.5.19,3.A.1.5.2,3.A.1.5.25			Bacteria	1TP4R@1239,1ZC9B@1386,4H9PZ@91061,COG1173@1,COG1173@2	NA|NA|NA	EP	COG1173 ABC-type dipeptide oligopeptide nickel transport systems, permease components
lcl|NZ_LJAU01000022.1_cds_WP_014417251.1_1655	1461580.CCAS010000003_gene488	3.1e-127	461.5	Bacillus	appC			ko:K02034	ko02024,map02024	M00239			ko00000,ko00001,ko00002,ko02000	3.A.1.5			Bacteria	1TP4R@1239,1ZCNS@1386,4HBB9@91061,COG1173@1,COG1173@2	NA|NA|NA	EP	COG1173 ABC-type dipeptide oligopeptide nickel transport systems, permease components
lcl|NZ_LJAU01000022.1_cds_WP_007409117.1_1894	326423.RBAM_011400	1.8e-162	578.6	Bacillus	appC			ko:K02034,ko:K15582,ko:K16201	ko01501,ko02010,ko02024,map01501,map02010,map02024	M00239,M00439,M00566			ko00000,ko00001,ko00002,ko02000	3.A.1.5,3.A.1.5.1,3.A.1.5.18,3.A.1.5.19,3.A.1.5.2,3.A.1.5.25			Bacteria	1TP4R@1239,1ZCNS@1386,4HBB9@91061,COG1173@1,COG1173@2	NA|NA|NA	EP	COG1173 ABC-type dipeptide oligopeptide nickel transport systems, permease components
lcl|NZ_LJAU01000022.1_cds_WP_007409113.1_1899	326423.RBAM_011450	1.7e-165	588.6	Bacillus	oppC			ko:K02034,ko:K15582,ko:K16201	ko01501,ko02010,ko02024,map01501,map02010,map02024	M00239,M00439,M00566			ko00000,ko00001,ko00002,ko02000	3.A.1.5,3.A.1.5.1,3.A.1.5.18,3.A.1.5.19,3.A.1.5.2,3.A.1.5.25			Bacteria	1TP4R@1239,1ZC9B@1386,4H9PZ@91061,COG1173@1,COG1173@2	NA|NA|NA	EP	COG1173 ABC-type dipeptide oligopeptide nickel transport systems, permease components
lcl|NZ_LJAU01000002.1_cds_WP_015417901.1_326	326423.RBAM_024540	7.9e-146	523.1	Bacillus	glnH			ko:K10039	ko02010,map02010	M00228			ko00000,ko00001,ko00002,ko02000	3.A.1.3			Bacteria	1TT11@1239,1ZCGF@1386,4HAHV@91061,COG0834@1,COG0834@2	NA|NA|NA	ET	Belongs to the bacterial solute-binding protein 3 family
lcl|NZ_LJAU01000002.1_cds_WP_007408386.1_564	326423.RBAM_022280	5.3e-136	490.3	Bacillus	artP			ko:K02029,ko:K02030		M00236			ko00000,ko00002,ko02000	3.A.1.3			Bacteria	1TT16@1239,1ZRKX@1386,4HU0X@91061,COG0834@1,COG0834@2	NA|NA|NA	ET	Belongs to the bacterial solute-binding protein 3 family
lcl|NZ_LJAU01000030.1_cds_WP_015416795.1_2423	326423.RBAM_003780	2.3e-142	511.5	Bacillus	tcyA			ko:K02424,ko:K10009,ko:K16956,ko:K16957,ko:K16961	ko02010,map02010	M00234,M00585,M00586			ko00000,ko00001,ko00002,ko02000,ko02035	3.A.1.3,3.A.1.3.10,3.A.1.3.13,3.A.1.3.14			Bacteria	1TR13@1239,1ZCH3@1386,4HBRP@91061,COG0834@1,COG0834@2	NA|NA|NA	ET	Belongs to the bacterial solute-binding protein 3 family
lcl|NZ_LJAU01000055.1_cds_WP_031378337.1_3473	326423.RBAM_030840	1e-129	469.5	Bacillus	ytmJ			ko:K02424,ko:K16956,ko:K16957,ko:K16961	ko02010,map02010	M00234,M00585,M00586			ko00000,ko00001,ko00002,ko02000,ko02035	3.A.1.3,3.A.1.3.10,3.A.1.3.13,3.A.1.3.14			Bacteria	1TR13@1239,1ZQ10@1386,4HBRP@91061,COG0834@1,COG0834@2	NA|NA|NA	ET	Bacterial periplasmic substrate-binding proteins
lcl|NZ_LJAU01000055.1_cds_WP_053574117.1_3629	326423.RBAM_029340	0.0	1185.6	Bacillus	yuxL		3.4.14.5,3.4.19.1	ko:K01278,ko:K01303	ko04974,map04974				ko00000,ko00001,ko01000,ko01002,ko04090,ko04147				Bacteria	1TR2N@1239,1ZB2Q@1386,4H9RR@91061,COG0823@1,COG0823@2,COG1506@1,COG1506@2,COG4946@1,COG4946@2	NA|NA|NA	EU	peptidase
lcl|NZ_LJAU01000002.1_cds_WP_007408053.1_135	326423.RBAM_026400	8.3e-221	772.7	Bacillus	ackA	GO:0005575,GO:0005622,GO:0005623,GO:0005737,GO:0044424,GO:0044464	2.7.2.1	ko:K00925	ko00430,ko00620,ko00640,ko00680,ko00720,ko01100,ko01120,ko01200,map00430,map00620,map00640,map00680,map00720,map01100,map01120,map01200	M00357,M00579	R00315,R01353	RC00002,RC00043	ko00000,ko00001,ko00002,ko01000			iNJ661.Rv0409	Bacteria	1TQ22@1239,1ZDDX@1386,4HA7K@91061,COG0282@1,COG0282@2	NA|NA|NA	F	Catalyzes the formation of acetyl phosphate from acetate and ATP. Can also catalyze the reverse reaction
lcl|NZ_LJAU01000002.1_cds_WP_007408068.1_151	326423.RBAM_026240	1.5e-180	638.6	Bacillus	pfkA	GO:0003674,GO:0003824,GO:0003872,GO:0005975,GO:0006082,GO:0006090,GO:0006091,GO:0006096,GO:0006116,GO:0006139,GO:0006163,GO:0006164,GO:0006165,GO:0006725,GO:0006732,GO:0006733,GO:0006734,GO:0006753,GO:0006754,GO:0006757,GO:0006793,GO:0006796,GO:0006807,GO:0008150,GO:0008152,GO:0008443,GO:0009056,GO:0009058,GO:0009108,GO:0009117,GO:0009123,GO:0009124,GO:0009126,GO:0009127,GO:0009132,GO:0009135,GO:…	2.7.1.11	ko:K00850	ko00010,ko00030,ko00051,ko00052,ko00680,ko01100,ko01110,ko01120,ko01130,ko01200,ko01230,ko03018,ko04152,ko05230,map00010,map00030,map00051,map00052,map00680,map01100,map01110,map01120,map01130,map01200,map01230,map03018,map04152,map05230	M00001,M00345	R00756,R03236,R03237,R03238,R03239,R04779	RC00002,RC00017	ko00000,ko00001,ko00002,ko01000,ko01009,ko03019			iYO844.BSU29190	Bacteria	1TPF4@1239,1ZB3D@1386,4HAPN@91061,COG0205@1,COG0205@2	NA|NA|NA	F	Catalyzes the phosphorylation of D-fructose 6-phosphate to fructose 1,6-bisphosphate by ATP, the first committing step of glycolysis
lcl|NZ_LJAU01000002.1_cds_WP_038464128.1_165	326423.RBAM_026100	1.3e-97	362.5	Bacillus	coaE	GO:0003674,GO:0003824,GO:0004140,GO:0006139,GO:0006163,GO:0006164,GO:0006725,GO:0006732,GO:0006753,GO:0006793,GO:0006796,GO:0006807,GO:0008150,GO:0008152,GO:0009058,GO:0009108,GO:0009117,GO:0009150,GO:0009152,GO:0009165,GO:0009259,GO:0009260,GO:0009987,GO:0015936,GO:0015937,GO:0016301,GO:0016310,GO:0016740,GO:0016772,GO:0016773,GO:0018130,GO:0019438,GO:0019637,GO:0019693,GO:0033865,GO:0033866,GO:…	2.7.1.24	ko:K00859	ko00770,ko01100,map00770,map01100	M00120	R00130	RC00002,RC00078	ko00000,ko00001,ko00002,ko01000			iSB619.SA_RS08510	Bacteria	1V6FS@1239,1ZFSI@1386,4HII3@91061,COG0237@1,COG0237@2	NA|NA|NA	F	Catalyzes the phosphorylation of the 3'-hydroxyl group of dephosphocoenzyme A to form coenzyme A
lcl|NZ_LJAU01000002.1_cds_WP_088056439.1_232	326423.RBAM_025430	4.3e-101	374.0	Bacillus	rdgB	GO:0003674,GO:0003824,GO:0005575,GO:0005622,GO:0005623,GO:0005737,GO:0005829,GO:0006139,GO:0006725,GO:0006753,GO:0006793,GO:0006796,GO:0006807,GO:0008150,GO:0008152,GO:0009056,GO:0009058,GO:0009141,GO:0009143,GO:0009987,GO:0016462,GO:0016787,GO:0016817,GO:0016818,GO:0018130,GO:0019438,GO:0019439,GO:0019637,GO:0034404,GO:0034641,GO:0034654,GO:0034655,GO:0044237,GO:0044238,GO:0044248,GO:0044249,GO:…	3.6.1.66	ko:K02428	ko00230,map00230		R00426,R00720,R01855,R02100,R02720,R03531	RC00002	ko00000,ko00001,ko01000				Bacteria	1V6RN@1239,1ZFJM@1386,4HCP6@91061,COG0127@1,COG0127@2	NA|NA|NA	F	Pyrophosphatase that catalyzes the hydrolysis of nucleoside triphosphates to their monophosphate derivatives, with a high preference for the non-canonical purine nucleotides XTP (xanthosine triphosphate), dITP (deoxyinosine triphosphate) and ITP. Seems to function as a house-cleaning enzyme that removes non-canonical purine nucleotides from the nucleotide pool, thus preventing their incorporation…
lcl|NZ_LJAU01000002.1_cds_WP_007408186.1_297	326423.RBAM_024820	2.3e-228	797.7	Bacillus	tgt	GO:0005575,GO:0005622,GO:0005623,GO:0005737,GO:0006139,GO:0006725,GO:0006807,GO:0008150,GO:0008152,GO:0008616,GO:0009058,GO:0009116,GO:0009119,GO:0009163,GO:0009987,GO:0018130,GO:0019438,GO:0034404,GO:0034641,GO:0034654,GO:0042455,GO:0044237,GO:0044238,GO:0044249,GO:0044271,GO:0044281,GO:0044283,GO:0044424,GO:0044464,GO:0046116,GO:0046483,GO:0055086,GO:0071704,GO:1901135,GO:1901137,GO:1901360,GO:…	2.4.2.29	ko:K00773			R03789,R10209	RC00063	ko00000,ko01000,ko03016				Bacteria	1TNZ4@1239,1ZBFJ@1386,4HCNM@91061,COG0343@1,COG0343@2	NA|NA|NA	F	Catalyzes the base-exchange of a guanine (G) residue with the queuine precursor 7-aminomethyl-7-deazaguanine (PreQ1) at position 34 (anticodon wobble position) in tRNAs with GU(N) anticodons (tRNA-Asp, -Asn, -His and -Tyr). Catalysis occurs through a double-displacement mechanism. The nucleophile active site attacks the C1' of nucleotide 34 to detach the guanine base from the RNA, forming a coval…
lcl|NZ_LJAU01000002.1_cds_WP_003152714.1_307	326423.RBAM_024720	1.3e-90	339.0	Bacillus	apt	GO:0003674,GO:0003824,GO:0003999,GO:0005575,GO:0005622,GO:0005623,GO:0005737,GO:0006139,GO:0006144,GO:0006168,GO:0006725,GO:0006807,GO:0008150,GO:0008152,GO:0009058,GO:0009112,GO:0009113,GO:0009987,GO:0016740,GO:0016757,GO:0016763,GO:0018130,GO:0019438,GO:0034641,GO:0034654,GO:0042440,GO:0043094,GO:0043096,GO:0043101,GO:0044237,GO:0044238,GO:0044249,GO:0044271,GO:0044281,GO:0044424,GO:0044464,GO:…	2.4.2.22,2.4.2.7	ko:K00759,ko:K03816,ko:K09685	ko00230,ko01100,ko01110,map00230,map01100,map01110		R00190,R01229,R02142,R04378	RC00063,RC00122	ko00000,ko00001,ko01000,ko03000,ko04147				Bacteria	1V1BV@1239,1ZD01@1386,4HFUA@91061,COG0503@1,COG0503@2	NA|NA|NA	F	Catalyzes a salvage reaction resulting in the formation of AMP, that is energically less costly than de novo synthesis
lcl|NZ_LJAU01000002.1_cds_WP_003152763.1_337	326423.RBAM_024430	2.3e-113	414.8	Bacillus	udk	GO:0003674,GO:0003824,GO:0004849,GO:0005575,GO:0005622,GO:0005623,GO:0005737,GO:0005829,GO:0006139,GO:0006206,GO:0006213,GO:0006220,GO:0006221,GO:0006222,GO:0006725,GO:0006753,GO:0006793,GO:0006796,GO:0006807,GO:0008150,GO:0008152,GO:0008655,GO:0009058,GO:0009112,GO:0009116,GO:0009117,GO:0009119,GO:0009123,GO:0009124,GO:0009129,GO:0009130,GO:0009156,GO:0009161,GO:0009163,GO:0009165,GO:0009173,GO:…	2.7.1.48	ko:K00876	ko00240,ko00983,ko01100,map00240,map00983,map01100		R00513,R00516,R00517,R00962,R00964,R00967,R00968,R00970,R01548,R01549,R01880,R02091,R02096,R02097,R02327,R02332,R02371,R02372,R08232	RC00002,RC00017	ko00000,ko00001,ko01000			iSBO_1134.SBO_0893	Bacteria	1TQ4V@1239,1ZB2B@1386,4HAVR@91061,COG0572@1,COG0572@2	NA|NA|NA	F	Cytidine monophosphokinase
lcl|NZ_LJAU01000002.1_cds_WP_031378923.1_371	326423.RBAM_024120	8e-99	366.3	Bacillus	adk		2.7.4.3	ko:K00939	ko00230,ko00730,ko01100,ko01110,ko01130,map00230,map00730,map01100,map01110,map01130	M00049	R00127,R01547,R11319	RC00002	ko00000,ko00001,ko00002,ko01000,ko04147				Bacteria	1UJD5@1239,1ZNE0@1386,4HB5Z@91061,COG0563@1,COG0563@2	NA|NA|NA	F	adenylate kinase activity
lcl|NZ_LJAU01000002.1_cds_WP_003152868.1_403	326423.RBAM_023880	1.8e-104	385.2	Bacillus	comEB		3.5.4.12	ko:K01493	ko00240,ko01100,map00240,map01100	M00429	R01663	RC00074	ko00000,ko00001,ko00002,ko01000,ko02044				Bacteria	1V3PU@1239,1ZQ4K@1386,4HEJU@91061,COG2131@1,COG2131@2	NA|NA|NA	F	ComE operon protein 2
lcl|NZ_LJAU01000002.1_cds_WP_003152976.1_433	326423.RBAM_023600	1.6e-70	271.9	Bacillus	cdd	GO:0003674,GO:0003824,GO:0004126,GO:0005488,GO:0005575,GO:0005622,GO:0005623,GO:0005737,GO:0005829,GO:0006139,GO:0006213,GO:0006216,GO:0006725,GO:0006807,GO:0008150,GO:0008152,GO:0008270,GO:0009056,GO:0009116,GO:0009119,GO:0009164,GO:0009972,GO:0009987,GO:0016787,GO:0016810,GO:0016814,GO:0019239,GO:0019439,GO:0034641,GO:0034655,GO:0034656,GO:0042454,GO:0043167,GO:0043169,GO:0044237,GO:0044238,GO:…	2.4.2.2,3.5.4.5	ko:K00756,ko:K01489	ko00240,ko00983,ko01100,map00240,map00983,map01100		R01570,R01876,R01878,R02296,R02484,R02485,R08221	RC00063,RC00074,RC00514	ko00000,ko00001,ko01000			iSB619.SA_RS07895,iYO844.BSU25300	Bacteria	1V6IP@1239,1ZG79@1386,4HIJ3@91061,COG0295@1,COG0295@2	NA|NA|NA	F	This enzyme scavenges exogenous and endogenous cytidine and 2'-deoxycytidine for UMP synthesis
lcl|NZ_LJAU01000002.1_cds_WP_007408350.1_527	326423.RBAM_022640	1.9e-155	555.1	Bacillus	folD	GO:0003674,GO:0003824,GO:0004477,GO:0004488,GO:0005575,GO:0005622,GO:0005623,GO:0005737,GO:0005829,GO:0006730,GO:0008150,GO:0008152,GO:0009987,GO:0016491,GO:0016645,GO:0016646,GO:0016787,GO:0016810,GO:0016814,GO:0019238,GO:0044237,GO:0044281,GO:0044424,GO:0044444,GO:0044464,GO:0055114	1.5.1.5,3.5.4.9	ko:K01491	ko00670,ko00720,ko01100,ko01120,ko01200,map00670,map00720,map01100,map01120,map01200	M00140,M00377	R01220,R01655	RC00202,RC00578	ko00000,ko00001,ko00002,ko01000				Bacteria	1TP1P@1239,1ZC9G@1386,4H9Q6@91061,COG0190@1,COG0190@2	NA|NA|NA	F	Catalyzes the oxidation of 5,10- methylenetetrahydrofolate to 5,10-methenyltetrahydrofolate and then the hydrolysis of 5,10-methenyltetrahydrofolate to 10- formyltetrahydrofolate
lcl|NZ_LJAU01000004.1_cds_WP_053573230.1_595	326423.RBAM_020250	2.3e-162	578.2	Bacillus	pbuX	GO:0003674,GO:0005215,GO:0005345,GO:0005575,GO:0005623,GO:0005886,GO:0005887,GO:0006810,GO:0006863,GO:0008150,GO:0015205,GO:0015851,GO:0016020,GO:0016021,GO:0022857,GO:0031224,GO:0031226,GO:0042906,GO:0042907,GO:0044425,GO:0044459,GO:0044464,GO:0051179,GO:0051234,GO:0055085,GO:0071702,GO:0071705,GO:0071944,GO:0072530,GO:1904823		ko:K02824,ko:K03458,ko:K16169					ko00000,ko02000	2.A.40,2.A.40.1.1,2.A.40.1.2,2.A.40.3.1		iSB619.SA_RS02140	Bacteria	1TNZZ@1239,1ZAUK@1386,4HBAM@91061,COG2233@1,COG2233@2	NA|NA|NA	F	xanthine
lcl|NZ_LJAU01000004.1_cds_WP_015417677.1_627	326423.RBAM_019970	2.5e-157	561.2	Bacillus	thyA		2.1.1.45	ko:K00560	ko00240,ko00670,ko01100,ko01523,map00240,map00670,map01100,map01523	M00053	R02101	RC00219,RC00332	ko00000,ko00001,ko00002,ko01000				Bacteria	1TSIR@1239,1ZAUT@1386,4H9QS@91061,COG0207@1,COG0207@2	NA|NA|NA	F	Catalyzes the reductive methylation of 2'-deoxyuridine- 5'-monophosphate (dUMP) to 2'-deoxythymidine-5'-monophosphate (dTMP) while utilizing 5,10-methylenetetrahydrofolate (mTHF) as the methyl donor and reductant in the reaction, yielding dihydrofolate (DHF) as a by-product. This enzymatic reaction provides an intracellular de novo source of dTMP, an essential precursor for DNA biosynthesis
lcl|NZ_LJAU01000005.1_cds_645	326423.RBAM_020250	8.2e-64	249.6	Bacillus	pbuX	GO:0003674,GO:0005215,GO:0005345,GO:0005575,GO:0005623,GO:0005886,GO:0005887,GO:0006810,GO:0006863,GO:0008150,GO:0015205,GO:0015851,GO:0016020,GO:0016021,GO:0022857,GO:0031224,GO:0031226,GO:0042906,GO:0042907,GO:0044425,GO:0044459,GO:0044464,GO:0051179,GO:0051234,GO:0055085,GO:0071702,GO:0071705,GO:0071944,GO:0072530,GO:1904823		ko:K02824,ko:K03458,ko:K16169					ko00000,ko02000	2.A.40,2.A.40.1.1,2.A.40.1.2,2.A.40.3.1		iSB619.SA_RS02140	Bacteria	1TNZZ@1239,1ZAUK@1386,4HBAM@91061,COG2233@1,COG2233@2	NA|NA|NA	F	xanthine
lcl|NZ_LJAU01000005.1_cds_WP_039254751.1_646	326423.RBAM_020260	5.7e-98	363.6	Bacillus	xpt	GO:0003674,GO:0003824,GO:0006139,GO:0006166,GO:0006725,GO:0006807,GO:0008150,GO:0008152,GO:0009058,GO:0009116,GO:0009119,GO:0009163,GO:0009987,GO:0016740,GO:0016757,GO:0016763,GO:0018130,GO:0019438,GO:0034404,GO:0034641,GO:0034654,GO:0042278,GO:0042451,GO:0042455,GO:0043094,GO:0043101,GO:0043174,GO:0044237,GO:0044238,GO:0044249,GO:0044271,GO:0044281,GO:0044283,GO:0046128,GO:0046129,GO:0046483,GO:…	2.4.2.22,2.4.2.7	ko:K00759,ko:K03816,ko:K09685	ko00230,ko01100,ko01110,map00230,map01100,map01110		R00190,R01229,R02142,R04378	RC00063,RC00122	ko00000,ko00001,ko01000,ko03000,ko04147			iYO844.BSU22070	Bacteria	1V1DU@1239,1ZFTS@1386,4HFNW@91061,COG0503@1,COG0503@2	NA|NA|NA	F	Converts the preformed base xanthine, a product of nucleic acid breakdown, to xanthosine 5'-monophosphate (XMP), so it can be reused for RNA or DNA synthesis
lcl|NZ_LJAU01000005.1_cds_WP_015417727.1_710	326423.RBAM_020890	2.5e-77	294.7	Bacillus	ndk	GO:0003674,GO:0003824,GO:0004550,GO:0005575,GO:0005622,GO:0005623,GO:0006139,GO:0006163,GO:0006165,GO:0006220,GO:0006725,GO:0006753,GO:0006793,GO:0006796,GO:0006807,GO:0008150,GO:0008152,GO:0009117,GO:0009132,GO:0009987,GO:0015949,GO:0016301,GO:0016310,GO:0016740,GO:0016772,GO:0016776,GO:0019205,GO:0019637,GO:0034641,GO:0044237,GO:0044238,GO:0044281,GO:0044464,GO:0046483,GO:0046939,GO:0055086,GO:…	2.7.4.6	ko:K00940	ko00230,ko00240,ko00983,ko01100,ko01110,ko01130,ko04016,map00230,map00240,map00983,map01100,map01110,map01130,map04016	M00049,M00050,M00052,M00053	R00124,R00139,R00156,R00330,R00570,R00722,R01137,R01857,R02093,R02326,R02331,R03530,R11894,R11895	RC00002	ko00000,ko00001,ko00002,ko01000,ko04131				Bacteria	1V44G@1239,1ZFJ7@1386,4HH8C@91061,COG0105@1,COG0105@2	NA|NA|NA	F	Major role in the synthesis of nucleoside triphosphates other than ATP. The ATP gamma phosphate is transferred to the NDP beta phosphate via a ping-pong mechanism, using a phosphorylated active-site intermediate
lcl|NZ_LJAU01000005.1_cds_WP_014305316.1_726	326423.RBAM_021040	1.6e-112	412.1	Bacillus	cmk	GO:0003674,GO:0003824,GO:0004127,GO:0004592,GO:0005575,GO:0005622,GO:0005623,GO:0005737,GO:0005829,GO:0006082,GO:0006139,GO:0006520,GO:0006573,GO:0006575,GO:0006725,GO:0006732,GO:0006753,GO:0006766,GO:0006767,GO:0006793,GO:0006796,GO:0006807,GO:0008150,GO:0008152,GO:0009058,GO:0009081,GO:0009108,GO:0009110,GO:0009117,GO:0009123,GO:0009165,GO:0009314,GO:0009628,GO:0009987,GO:0010165,GO:0010212,GO:…	1.17.7.4,2.5.1.19,2.7.1.26,2.7.4.25,2.7.7.2,6.3.2.1	ko:K00800,ko:K00945,ko:K02945,ko:K03527,ko:K03977,ko:K11753,ko:K13799	ko00240,ko00400,ko00410,ko00740,ko00770,ko00900,ko01100,ko01110,ko01130,ko01230,ko03010,map00240,map00400,map00410,map00740,map00770,map00900,map01100,map01110,map01130,map01230,map03010	M00022,M00052,M00096,M00119,M00125,M00178	R00158,R00161,R00512,R00549,R01665,R02473,R03460,R05884,R08210	RC00002,RC00017,RC00096,RC00141,RC00350,RC01137,RC01487	br01610,ko00000,ko00001,ko00002,ko01000,ko03009,ko03011			iPC815.YPO1391,iSDY_1059.SDY_2348	Bacteria	1V3IA@1239,1ZBXZ@1386,4HFZE@91061,COG0283@1,COG0283@2	NA|NA|NA	F	Belongs to the cytidylate kinase family. Type 1 subfamily
lcl|NZ_LJAU01000005.1_cds_WP_003153347.1_779	326423.RBAM_021570	3e-75	287.7	Bacillus	spoIIAB	GO:0000003,GO:0000988,GO:0000989,GO:0003674,GO:0006355,GO:0008150,GO:0009889,GO:0010468,GO:0010556,GO:0016989,GO:0019219,GO:0019222,GO:0019954,GO:0030436,GO:0031323,GO:0031326,GO:0032502,GO:0043934,GO:0050789,GO:0050794,GO:0051171,GO:0051252,GO:0060255,GO:0065007,GO:0080090,GO:0140110,GO:1903506,GO:2000112,GO:2001141	2.7.11.1	ko:K04757,ko:K06379,ko:K17752					ko00000,ko01000,ko01001,ko03021				Bacteria	1V6V2@1239,1ZFKS@1386,4HGYN@91061,COG2172@1,COG2172@2	NA|NA|NA	F	Binds to sigma F and blocks its ability to form an RNA polymerase holoenzyme (E-sigma F). Phosphorylates SpoIIAA on a serine residue. This phosphorylation may enable SpoIIAA to act as an anti-anti-sigma factor that counteracts SpoIIAB and thus releases sigma F from inhibition
lcl|NZ_LJAU01000005.1_cds_WP_007409407.1_782	326423.RBAM_021600	7.6e-149	533.1	Bacillus	punA		2.4.2.1	ko:K03783	ko00230,ko00240,ko00760,ko01100,ko01110,map00230,map00240,map00760,map01100,map01110		R01561,R01863,R01969,R02147,R02294,R02295,R02297,R02484,R02557,R02748,R08368,R10244	RC00033,RC00063,RC00122	ko00000,ko00001,ko01000				Bacteria	1TQ37@1239,1ZBKZ@1386,4HABP@91061,COG0005@1,COG0005@2	NA|NA|NA	F	The purine nucleoside phosphorylases catalyze the phosphorolytic breakdown of the N-glycosidic bond in the beta- (deoxy)ribonucleoside molecules, with the formation of the corresponding free purine bases and pentose-1-phosphate
lcl|NZ_LJAU01000005.1_cds_WP_015417761.1_812	326423.RBAM_021890	5.9e-177	626.7	Bacillus	coaA	GO:0003674,GO:0003824,GO:0004594,GO:0005575,GO:0005622,GO:0005623,GO:0005737,GO:0005829,GO:0006139,GO:0006163,GO:0006164,GO:0006725,GO:0006732,GO:0006753,GO:0006793,GO:0006796,GO:0006807,GO:0008150,GO:0008152,GO:0009058,GO:0009108,GO:0009117,GO:0009150,GO:0009152,GO:0009165,GO:0009259,GO:0009260,GO:0009987,GO:0015936,GO:0015937,GO:0016301,GO:0016310,GO:0016740,GO:0016772,GO:0016773,GO:0018130,GO:…	2.7.1.33	ko:K00867	ko00770,ko01100,map00770,map01100	M00120	R02971,R03018,R04391	RC00002,RC00017	ko00000,ko00001,ko00002,ko01000			iECDH1ME8569_1439.ECDH1ME8569_3838,iECH74115_1262.ECH74115_5439,iECSE_1348.ECSE_4265,iECSF_1327.ECSF_3833,iECSP_1301.ECSP_5045,iECW_1372.ECW_m4332,iEcDH1_1363.EcDH1_4016,iEcolC_1368.EcolC_4046,iPC815.YPO3758,iSFV_1184.SFV_4047,iSFxv_1172.SFxv_4418,iWFL_1372.ECW_m4332,iZ_1308.Z5545	Bacteria	1TPHJ@1239,1ZB00@1386,4HA4K@91061,COG1072@1,COG1072@2	NA|NA|NA	F	Pantothenic acid kinase
lcl|NZ_LJAU01000007.1_cds_WP_003153702.1_863	326423.RBAM_019420	5.9e-126	456.8	Bacillus	deoD	GO:0003674,GO:0003824,GO:0004731,GO:0005488,GO:0005515,GO:0005575,GO:0005622,GO:0005623,GO:0005737,GO:0005829,GO:0006139,GO:0006152,GO:0006725,GO:0006807,GO:0006950,GO:0006974,GO:0008150,GO:0008152,GO:0009056,GO:0009116,GO:0009164,GO:0009987,GO:0015949,GO:0016740,GO:0016757,GO:0016763,GO:0019439,GO:0019686,GO:0033554,GO:0034641,GO:0034655,GO:0034656,GO:0042278,GO:0042802,GO:0044237,GO:0044238,GO:…	2.4.2.1,2.4.2.28	ko:K00772,ko:K03784	ko00230,ko00240,ko00270,ko00760,ko01100,ko01110,map00230,map00240,map00270,map00760,map01100,map01110	M00034	R01402,R01561,R01863,R01969,R02147,R02294,R02295,R02297,R02484,R02557,R02748,R08368,R10244	RC00033,RC00063,RC00122,RC02819	ko00000,ko00001,ko00002,ko01000			iAPECO1_1312.APECO1_1997,iB21_1397.B21_04226,iE2348C_1286.E2348C_4682,iEC042_1314.EC042_4881,iECABU_c1320.ECABU_c50190,iECBD_1354.ECBD_3636,iECB_1328.ECB_04260,iECD_1391.ECD_04260,iECED1_1282.ECED1_5255,iECIAI39_1322.ECIAI39_4916,iECNA114_1301.ECNA114_4626,iECO26_1355.ECO26_5590,iECOK1_1307.ECOK1_4950,iECP_1309.ECP_4768,iEcolC_1368.EcolC_3672,iLF82_1304.LF82_0467,iNRG857_1313.NRG857_22170,iPC815.…	Bacteria	1TQPG@1239,1ZCBV@1386,4HADM@91061,COG0813@1,COG0813@2	NA|NA|NA	F	Purine nucleoside phosphorylase
lcl|NZ_LJAU01000017.1_cds_WP_003154017.1_1048	326423.RBAM_017600	4.8e-78	297.0	Bacillus	dut	GO:0000287,GO:0003674,GO:0003824,GO:0004170,GO:0005488,GO:0006139,GO:0006220,GO:0006221,GO:0006226,GO:0006244,GO:0006725,GO:0006753,GO:0006793,GO:0006796,GO:0006807,GO:0008150,GO:0008152,GO:0009056,GO:0009058,GO:0009117,GO:0009123,GO:0009124,GO:0009129,GO:0009130,GO:0009141,GO:0009143,GO:0009147,GO:0009149,GO:0009157,GO:0009162,GO:0009165,GO:0009166,GO:0009176,GO:0009177,GO:0009200,GO:0009204,GO:…	3.6.1.23,4.1.1.36,6.3.2.5	ko:K01520,ko:K13038	ko00240,ko00770,ko00983,ko01100,map00240,map00770,map00983,map01100	M00053,M00120	R02100,R03269,R04231,R11896	RC00002,RC00064,RC00090,RC00822	ko00000,ko00001,ko00002,ko01000,ko03400			iYO844.BSU17660	Bacteria	1V5PP@1239,1ZGRC@1386,4HHFX@91061,COG0756@1,COG0756@2	NA|NA|NA	F	Deoxyuridine 5'-triphosphate
lcl|NZ_LJAU01000018.1_cds_WP_053573378.1_1109	326423.RBAM_013340	1.7e-226	791.6	Bacillus	mtnK	GO:0000096,GO:0000097,GO:0003674,GO:0003824,GO:0006082,GO:0006520,GO:0006555,GO:0006790,GO:0006793,GO:0006796,GO:0006807,GO:0008150,GO:0008152,GO:0008652,GO:0009058,GO:0009066,GO:0009067,GO:0009086,GO:0009987,GO:0016053,GO:0016301,GO:0016310,GO:0016740,GO:0016772,GO:0019752,GO:0043436,GO:0044237,GO:0044238,GO:0044249,GO:0044272,GO:0044281,GO:0044283,GO:0046394,GO:0071704,GO:1901564,GO:1901566,GO:…	2.7.1.100	ko:K00899	ko00270,ko01100,map00270,map01100	M00034	R04143	RC00002,RC00078	ko00000,ko00001,ko00002,ko01000				Bacteria	1TPHY@1239,1ZBZS@1386,4H9QU@91061,COG4857@1,COG4857@2	NA|NA|NA	F	Catalyzes the phosphorylation of methylthioribose into methylthioribose-1-phosphate
lcl|NZ_LJAU01000018.1_cds_WP_003154679.1_1124	326423.RBAM_013490	2.5e-126	458.0	Bacillus	queC		6.3.4.20	ko:K06920	ko00790,ko01100,map00790,map01100		R09978	RC00959	ko00000,ko00001,ko01000,ko03016				Bacteria	1TP4Z@1239,1ZCJD@1386,4HB1Y@91061,COG0603@1,COG0603@2	NA|NA|NA	F	Catalyzes the ATP-dependent conversion of 7-carboxy-7- deazaguanine (CDG) to 7-cyano-7-deazaguanine (preQ(0))
lcl|NZ_LJAU01000018.1_cds_WP_053573394.1_1202	326423.RBAM_014260	0.0	1123.6	Bacillus	ade	GO:0000034,GO:0003674,GO:0003824,GO:0004096,GO:0004601,GO:0005488,GO:0005506,GO:0006040,GO:0006044,GO:0006046,GO:0006139,GO:0006144,GO:0006145,GO:0006146,GO:0006725,GO:0006807,GO:0008150,GO:0008152,GO:0008198,GO:0008448,GO:0009056,GO:0009058,GO:0009112,GO:0009113,GO:0009636,GO:0009987,GO:0016209,GO:0016491,GO:0016684,GO:0016787,GO:0016810,GO:0016811,GO:0016814,GO:0018130,GO:0019213,GO:0019239,GO:…	3.5.4.2	ko:K01486	ko00230,ko01100,map00230,map01100		R01244	RC00477	ko00000,ko00001,ko01000			iECUMN_1333.ECUMN_4192,iSFV_1184.SFV_3844,iYO844.BSU14520	Bacteria	1TP84@1239,1ZCHI@1386,4HBB2@91061,COG1001@1,COG1001@2	NA|NA|NA	F	Belongs to the metallo-dependent hydrolases superfamily. Adenine deaminase family
lcl|NZ_LJAU01000018.1_cds_WP_053573422.1_1303	326423.RBAM_015300	3.9e-93	347.4	Bacillus	pyrR	GO:0003674,GO:0003700,GO:0003824,GO:0004845,GO:0005575,GO:0005618,GO:0005623,GO:0006139,GO:0006220,GO:0006221,GO:0006355,GO:0006725,GO:0006753,GO:0006793,GO:0006796,GO:0006807,GO:0008150,GO:0008152,GO:0008655,GO:0009058,GO:0009117,GO:0009165,GO:0009218,GO:0009220,GO:0009259,GO:0009260,GO:0009889,GO:0009987,GO:0010468,GO:0010556,GO:0016740,GO:0016757,GO:0016763,GO:0018130,GO:0019219,GO:0019222,GO:…	2.4.2.9	ko:K02825	ko00240,ko01100,map00240,map01100		R00966	RC00063	ko00000,ko00001,ko01000,ko03000			iHN637.CLJU_RS05275	Bacteria	1V3GV@1239,1ZB3P@1386,4HGYE@91061,COG2065@1,COG2065@2	NA|NA|NA	F	Also displays a weak uracil phosphoribosyltransferase activity which is not physiologically significant
lcl|NZ_LJAU01000018.1_cds_WP_007409727.1_1304	326423.RBAM_015310	1.4e-232	812.0	Bacillus	pyrP			ko:K02824,ko:K16169					ko00000,ko02000	2.A.40.1.1,2.A.40.1.2,2.A.40.3.1		iLJ478.TM0819	Bacteria	1TQKX@1239,1ZBWN@1386,4HAEU@91061,COG2233@1,COG2233@2	NA|NA|NA	F	Xanthine uracil
lcl|NZ_LJAU01000018.1_cds_WP_015417435.1_1305	326423.RBAM_015320	6.9e-167	593.2	Bacillus	pyrB	GO:0003674,GO:0003824,GO:0004070,GO:0005575,GO:0005618,GO:0005622,GO:0005623,GO:0005737,GO:0005829,GO:0005886,GO:0006139,GO:0006220,GO:0006221,GO:0006725,GO:0006753,GO:0006793,GO:0006796,GO:0006807,GO:0008150,GO:0008152,GO:0009058,GO:0009117,GO:0009165,GO:0009218,GO:0009220,GO:0009259,GO:0009260,GO:0009987,GO:0016020,GO:0016740,GO:0016741,GO:0016743,GO:0018130,GO:0019438,GO:0019637,GO:0019693,GO:…	2.1.3.2	ko:K00608,ko:K00609	ko00240,ko00250,ko01100,map00240,map00250,map01100	M00051	R01397	RC00064,RC02850	ko00000,ko00001,ko00002,ko01000			iYO844.BSU15490	Bacteria	1TQ96@1239,1ZBHG@1386,4H9M6@91061,COG0540@1,COG0540@2	NA|NA|NA	F	Belongs to the ATCase OTCase family
lcl|NZ_LJAU01000018.1_cds_WP_053573423.1_1306	326423.RBAM_015330	5.6e-247	859.8	Bacillus	pyrC	GO:0003674,GO:0003824,GO:0004038,GO:0004151,GO:0005575,GO:0005622,GO:0005623,GO:0005737,GO:0006139,GO:0006144,GO:0006145,GO:0006220,GO:0006221,GO:0006725,GO:0006753,GO:0006793,GO:0006796,GO:0006807,GO:0008150,GO:0008152,GO:0009056,GO:0009058,GO:0009112,GO:0009117,GO:0009165,GO:0009218,GO:0009220,GO:0009259,GO:0009260,GO:0009987,GO:0016787,GO:0016810,GO:0016812,GO:0018130,GO:0019438,GO:0019439,GO:…	3.5.2.3	ko:K01465	ko00240,ko01100,map00240,map01100	M00051	R01993	RC00632	ko00000,ko00001,ko00002,ko01000				Bacteria	1TPQM@1239,1ZAS7@1386,4HA90@91061,COG0044@1,COG0044@2	NA|NA|NA	F	Belongs to the metallo-dependent hydrolases superfamily. DHOase family. Class I DHOase subfamily
lcl|NZ_LJAU01000018.1_cds_WP_007409730.1_1307	326423.RBAM_015340	1.2e-210	738.8	Bacillus	carA	GO:0000050,GO:0005575,GO:0005622,GO:0005623,GO:0005737,GO:0005951,GO:0006082,GO:0006520,GO:0006525,GO:0006526,GO:0006807,GO:0008150,GO:0008152,GO:0008652,GO:0009058,GO:0009064,GO:0009084,GO:0009987,GO:0016053,GO:0019627,GO:0019752,GO:0032991,GO:0034641,GO:0040007,GO:0043436,GO:0043603,GO:0043604,GO:0044237,GO:0044238,GO:0044249,GO:0044271,GO:0044281,GO:0044283,GO:0044424,GO:0044444,GO:0044464,GO:…	6.3.5.5	ko:K01955,ko:K01956	ko00240,ko00250,ko01100,map00240,map00250,map01100	M00051	R00256,R00575,R01395,R10948,R10949	RC00002,RC00010,RC00043,RC02750,RC02798,RC03314	ko00000,ko00001,ko00002,ko01000			iNJ661.Rv1383,iYO844.BSU15510	Bacteria	1TQ8N@1239,1ZB7G@1386,4H9Z0@91061,COG0505@1,COG0505@2	NA|NA|NA	F	Carbamoyl-phosphate synthetase glutamine chain
lcl|NZ_LJAU01000018.1_cds_WP_053573424.1_1308	326423.RBAM_015350	0.0	2067.7	Bacillus	carB	GO:0000050,GO:0003674,GO:0003824,GO:0004087,GO:0004088,GO:0005575,GO:0005622,GO:0005623,GO:0005737,GO:0006082,GO:0006520,GO:0006525,GO:0006526,GO:0006807,GO:0008150,GO:0008152,GO:0008652,GO:0009058,GO:0009064,GO:0009084,GO:0009987,GO:0016053,GO:0016874,GO:0016879,GO:0016884,GO:0019627,GO:0019752,GO:0034641,GO:0043436,GO:0043603,GO:0043604,GO:0044237,GO:0044238,GO:0044249,GO:0044271,GO:0044281,GO:…	6.3.5.5	ko:K01955	ko00240,ko00250,ko01100,map00240,map00250,map01100	M00051	R00256,R00575,R01395,R10948,R10949	RC00002,RC00010,RC00043,RC02750,RC02798,RC03314	ko00000,ko00001,ko00002,ko01000				Bacteria	1TPID@1239,1ZCEM@1386,4HAEY@91061,COG0458@1,COG0458@2	NA|NA|NA	F	Belongs to the CarB family
lcl|NZ_LJAU01000018.1_cds_WP_003154377.1_1310	326423.RBAM_015370	1e-173	615.9	Bacillus	pyrD	GO:0003674,GO:0003824,GO:0004152,GO:0005575,GO:0005622,GO:0005623,GO:0005737,GO:0006139,GO:0006206,GO:0006207,GO:0006220,GO:0006221,GO:0006725,GO:0006753,GO:0006793,GO:0006796,GO:0006807,GO:0008150,GO:0008152,GO:0009058,GO:0009112,GO:0009117,GO:0009165,GO:0009218,GO:0009220,GO:0009259,GO:0009260,GO:0009987,GO:0016491,GO:0016627,GO:0016635,GO:0018130,GO:0019438,GO:0019637,GO:0019693,GO:0019856,GO:…	1.3.1.14,1.3.98.1	ko:K00226,ko:K02823,ko:K17828	ko00240,ko01100,map00240,map01100	M00051	R01867,R01869	RC00051	ko00000,ko00001,ko00002,ko01000			iYO844.BSU15540	Bacteria	1TPFV@1239,1ZBNC@1386,4HA5H@91061,COG0167@1,COG0167@2	NA|NA|NA	F	Belongs to the dihydroorotate dehydrogenase family. Type 1 subfamily
lcl|NZ_LJAU01000018.1_cds_WP_015417439.1_1311	326423.RBAM_015380	2.1e-126	458.4	Bacillus	pyrF	GO:0003674,GO:0003824,GO:0004590,GO:0005488,GO:0005515,GO:0005575,GO:0005622,GO:0005623,GO:0005737,GO:0005829,GO:0006139,GO:0006206,GO:0006207,GO:0006220,GO:0006221,GO:0006725,GO:0006753,GO:0006793,GO:0006796,GO:0006807,GO:0008150,GO:0008152,GO:0009058,GO:0009112,GO:0009117,GO:0009165,GO:0009218,GO:0009220,GO:0009259,GO:0009260,GO:0009987,GO:0015949,GO:0016829,GO:0016830,GO:0016831,GO:0018130,GO:…	4.1.1.23	ko:K01591	ko00240,ko01100,map00240,map01100	M00051	R00965	RC00409	ko00000,ko00001,ko00002,ko01000			iECO103_1326.ECO103_1444,iECSF_1327.ECSF_1264,iSFV_1184.SFV_1294,iSF_1195.SF1285,iSFxv_1172.SFxv_1457,iS_1188.S1368,ic_1306.c1750	Bacteria	1TPPH@1239,1ZB1I@1386,4HAJ2@91061,COG0284@1,COG0284@2	NA|NA|NA	F	Catalyzes the decarboxylation of orotidine 5'- monophosphate (OMP) to uridine 5'-monophosphate (UMP)
lcl|NZ_LJAU01000018.1_cds_WP_095284002.1_1312	326423.RBAM_015390	1e-119	436.0	Bacillus	pyrE		2.4.2.10,4.1.1.23	ko:K00762,ko:K01591,ko:K13421	ko00240,ko00983,ko01100,map00240,map00983,map01100	M00051	R00965,R01870,R08231	RC00063,RC00409,RC00611	ko00000,ko00001,ko00002,ko01000			iYO844.BSU15560	Bacteria	1V1BZ@1239,1ZASD@1386,4HFV7@91061,COG0461@1,COG0461@2	NA|NA|NA	F	Catalyzes the transfer of a ribosyl phosphate group from 5-phosphoribose 1-diphosphate to orotate, leading to the formation of orotidine monophosphate (OMP)
lcl|NZ_LJAU01000018.1_cds_WP_003154347.1_1324	326423.RBAM_015510	1e-110	406.0	Bacillus	gmk	GO:0003674,GO:0003824,GO:0004385,GO:0005575,GO:0005622,GO:0005623,GO:0005737,GO:0005829,GO:0006139,GO:0006163,GO:0006725,GO:0006753,GO:0006793,GO:0006796,GO:0006807,GO:0008150,GO:0008152,GO:0009058,GO:0009116,GO:0009117,GO:0009119,GO:0009123,GO:0009126,GO:0009132,GO:0009135,GO:0009150,GO:0009161,GO:0009165,GO:0009167,GO:0009179,GO:0009185,GO:0009259,GO:0009987,GO:0016301,GO:0016310,GO:0016740,GO:…	2.7.4.8	ko:K00942	ko00230,ko01100,map00230,map01100	M00050	R00332,R02090	RC00002	ko00000,ko00001,ko00002,ko01000			iYO844.BSU15680	Bacteria	1TP0M@1239,1ZBZI@1386,4HAYW@91061,COG0194@1,COG0194@2	NA|NA|NA	F	Essential for recycling GMP and indirectly, cGMP
lcl|NZ_LJAU01000018.1_cds_WP_003154213.1_1408	326423.RBAM_016350	1.6e-126	458.8	Bacillus	pyrH	GO:0000287,GO:0003674,GO:0003824,GO:0005488,GO:0005575,GO:0005623,GO:0005886,GO:0006139,GO:0006213,GO:0006220,GO:0006221,GO:0006225,GO:0006725,GO:0006753,GO:0006793,GO:0006796,GO:0006807,GO:0008150,GO:0008152,GO:0009041,GO:0009058,GO:0009116,GO:0009117,GO:0009119,GO:0009123,GO:0009132,GO:0009133,GO:0009138,GO:0009139,GO:0009163,GO:0009165,GO:0009185,GO:0009188,GO:0009193,GO:0009194,GO:0009218,GO:…	2.7.4.22	ko:K09903	ko00240,ko01100,map00240,map01100		R00158	RC00002	ko00000,ko00001,ko01000			iSB619.SA_RS06240	Bacteria	1TPXN@1239,1ZBMW@1386,4H9UB@91061,COG0528@1,COG0528@2	NA|NA|NA	F	Catalyzes the reversible phosphorylation of UMP to UDP
lcl|NZ_LJAU01000018.1_cds_WP_015417520.1_1497	326423.RBAM_017170	5e-66	256.9	Bacillus	nrdI	GO:0000166,GO:0003674,GO:0005488,GO:0006464,GO:0006807,GO:0008150,GO:0008152,GO:0009987,GO:0010181,GO:0019538,GO:0032553,GO:0036094,GO:0036211,GO:0043167,GO:0043168,GO:0043170,GO:0043412,GO:0044237,GO:0044238,GO:0044260,GO:0044267,GO:0048037,GO:0050662,GO:0071704,GO:0097159,GO:0097367,GO:1901265,GO:1901363,GO:1901564	1.17.4.1	ko:K00525,ko:K03647	ko00230,ko00240,ko01100,map00230,map00240,map01100	M00053	R02017,R02018,R02019,R02024	RC00613	ko00000,ko00001,ko00002,ko01000,ko03400				Bacteria	1V9T1@1239,1ZIDV@1386,4HJ0M@91061,COG1780@1,COG1780@2	NA|NA|NA	F	Probably involved in ribonucleotide reductase function
lcl|NZ_LJAU01000018.1_cds_WP_007611605.1_1498	326423.RBAM_017180	0.0	1390.6	Bacillus	nrdE	GO:0000166,GO:0003674,GO:0003824,GO:0004748,GO:0005488,GO:0005524,GO:0005575,GO:0005622,GO:0005623,GO:0005737,GO:0005829,GO:0005886,GO:0005971,GO:0006139,GO:0006259,GO:0006260,GO:0006725,GO:0006753,GO:0006793,GO:0006796,GO:0006807,GO:0008144,GO:0008150,GO:0008152,GO:0009058,GO:0009059,GO:0009117,GO:0009165,GO:0009262,GO:0009263,GO:0009987,GO:0015949,GO:0016020,GO:0016491,GO:0016725,GO:0016728,GO:…	1.17.4.1	ko:K00525	ko00230,ko00240,ko01100,map00230,map00240,map01100	M00053	R02017,R02018,R02019,R02024	RC00613	ko00000,ko00001,ko00002,ko01000,ko03400			iAPECO1_1312.APECO1_3846,iYO844.BSU17380	Bacteria	1TPFH@1239,1ZANT@1386,4H9X0@91061,COG0209@1,COG0209@2	NA|NA|NA	F	Provides the precursors necessary for DNA synthesis. Catalyzes the biosynthesis of deoxyribonucleotides from the corresponding ribonucleotides
lcl|NZ_LJAU01000018.1_cds_WP_012117608.1_1499	326423.RBAM_017190	7.7e-188	662.9	Bacillus	nrdF		1.17.4.1	ko:K00526	ko00230,ko00240,ko01100,map00230,map00240,map01100	M00053	R02017,R02018,R02019,R02024	RC00613	ko00000,ko00001,ko00002,ko01000,ko03400			iSB619.SA_RS03915,iYO844.BSU17390	Bacteria	1TQTH@1239,1ZBBM@1386,4H9WX@91061,COG0208@1,COG0208@2	NA|NA|NA	F	Provides the precursors necessary for DNA synthesis. Catalyzes the biosynthesis of deoxyribonucleotides from the corresponding ribonucleotides
lcl|NZ_LJAU01000019.1_cds_WP_007407234.1_1624	326423.RBAM_012920	1.3e-170	605.5	Bacillus	purU	GO:0003674,GO:0003824,GO:0005575,GO:0005622,GO:0005623,GO:0005737,GO:0005829,GO:0006082,GO:0006139,GO:0006163,GO:0006164,GO:0006575,GO:0006725,GO:0006730,GO:0006732,GO:0006753,GO:0006760,GO:0006793,GO:0006796,GO:0006807,GO:0008150,GO:0008152,GO:0008864,GO:0009058,GO:0009108,GO:0009117,GO:0009150,GO:0009152,GO:0009165,GO:0009256,GO:0009257,GO:0009259,GO:0009260,GO:0009396,GO:0009987,GO:0016053,GO:…	2.7.7.72,3.5.1.10	ko:K00974,ko:K01433	ko00630,ko00670,ko03013,map00630,map00670,map03013		R00944,R09382,R09383,R09384,R09386	RC00026,RC00078,RC00111	ko00000,ko00001,ko01000,ko03016			iSDY_1059.SDY_1284	Bacteria	1TSN4@1239,1ZAYE@1386,4HAW2@91061,COG0788@1,COG0788@2	NA|NA|NA	F	Catalyzes the hydrolysis of 10-formyltetrahydrofolate (formyl-FH4) to formate and tetrahydrofolate (FH4)
lcl|NZ_LJAU01000022.1_cds_WP_053573520.1_1694	326423.RBAM_009450	0.0	1105.1	Bacillus	yhcR		3.1.3.5	ko:K01081	ko00230,ko00240,ko00760,ko01100,ko01110,map00230,map00240,map00760,map01100,map01110		R00183,R00511,R00963,R01126,R01227,R01569,R01664,R01968,R02088,R02102,R02323,R02719,R03346	RC00017	ko00000,ko00001,ko01000				Bacteria	1TPV2@1239,1ZAY0@1386,4HB9S@91061,COG0737@1,COG0737@2	NA|NA|NA	F	Belongs to the 5'-nucleotidase family
lcl|NZ_LJAU01000022.1_cds_WP_015417199.1_1875	326423.RBAM_011210	6.3e-137	493.4	Bacillus	argB	GO:0003674,GO:0003824,GO:0003991,GO:0005488,GO:0006082,GO:0006520,GO:0006525,GO:0006526,GO:0006793,GO:0006796,GO:0006807,GO:0008150,GO:0008152,GO:0008652,GO:0009058,GO:0009064,GO:0009084,GO:0009987,GO:0016053,GO:0016301,GO:0016310,GO:0016597,GO:0016740,GO:0016772,GO:0016774,GO:0019752,GO:0031406,GO:0034618,GO:0036094,GO:0043167,GO:0043168,GO:0043169,GO:0043177,GO:0043436,GO:0044237,GO:0044238,GO:…	2.7.2.8	ko:K00930	ko00220,ko01100,ko01110,ko01130,ko01210,ko01230,map00220,map01100,map01110,map01130,map01210,map01230	M00028	R02649	RC00002,RC00043	ko00000,ko00001,ko00002,ko01000				Bacteria	1TP0N@1239,1ZR75@1386,4HK9Y@91061,COG0548@1,COG0548@2	NA|NA|NA	F	Belongs to the acetylglutamate kinase family. ArgB subfamily
lcl|NZ_LJAU01000022.1_cds_WP_007409132.1_1877	326423.RBAM_011230	1.4e-203	715.3	Bacillus	carA	GO:0000050,GO:0005575,GO:0005622,GO:0005623,GO:0005737,GO:0005951,GO:0006082,GO:0006520,GO:0006525,GO:0006526,GO:0006807,GO:0008150,GO:0008152,GO:0008652,GO:0009058,GO:0009064,GO:0009084,GO:0009987,GO:0016053,GO:0019627,GO:0019752,GO:0032991,GO:0034641,GO:0040007,GO:0043436,GO:0043603,GO:0043604,GO:0044237,GO:0044238,GO:0044249,GO:0044271,GO:0044281,GO:0044283,GO:0044424,GO:0044444,GO:0044464,GO:…	6.3.5.5	ko:K01955,ko:K01956	ko00240,ko00250,ko01100,map00240,map00250,map01100	M00051	R00256,R00575,R01395,R10948,R10949	RC00002,RC00010,RC00043,RC02750,RC02798,RC03314	ko00000,ko00001,ko00002,ko01000			iNJ661.Rv1383	Bacteria	1TQ8N@1239,1ZBBD@1386,4HAYC@91061,COG0505@1,COG0505@2	NA|NA|NA	F	Carbamoyl-phosphate synthetase glutamine chain
lcl|NZ_LJAU01000024.1_cds_WP_108702395.1_1974	326423.RBAM_008030	0.0	2733.7	Bacillus	cpdB	GO:0003674,GO:0003824,GO:0004112,GO:0005575,GO:0005623,GO:0006139,GO:0006725,GO:0006753,GO:0006793,GO:0006796,GO:0006807,GO:0006950,GO:0006974,GO:0008081,GO:0008150,GO:0008152,GO:0008252,GO:0008254,GO:0008663,GO:0009056,GO:0009058,GO:0009117,GO:0009166,GO:0009987,GO:0016311,GO:0016787,GO:0016788,GO:0016791,GO:0018130,GO:0019438,GO:0019439,GO:0019637,GO:0030288,GO:0030313,GO:0031975,GO:0033554,GO:…	3.1.3.5,3.1.3.6,3.1.4.16	ko:K01119,ko:K08693	ko00230,ko00240,ko00760,ko01100,ko01110,map00230,map00240,map00760,map01100,map01110		R00183,R00511,R00963,R01126,R01227,R01562,R01569,R01664,R01877,R01968,R02088,R02102,R02148,R02370,R02719,R03537,R03538,R03929,R05135	RC00017,RC00078,RC00296	ko00000,ko00001,ko01000			iEC55989_1330.EC55989_4773,iECH74115_1262.ECH74115_5730,iECNA114_1301.ECNA114_4436,iECSP_1301.ECSP_5315,iECW_1372.ECW_m4577,iECs_1301.ECs5191,iEKO11_1354.EKO11_4095,iEcE24377_1341.EcE24377A_4783,iG2583_1286.G2583_5043,iWFL_1372.ECW_m4577,iYO844.BSU07840,iZ_1308.Z5824	Bacteria	1TPV2@1239,1ZS4T@1386,4H9VJ@91061,COG0737@1,COG0737@2	NA|NA|NA	F	COG0737 5'-nucleotidase 2',3'-cyclic phosphodiesterase and related esterases
lcl|NZ_LJAU01000024.1_cds_WP_053573598.1_2007	326423.RBAM_008370	6.6e-139	500.0	Bacillus	glvR	GO:0003674,GO:0003700,GO:0005575,GO:0005622,GO:0005623,GO:0005737,GO:0005829,GO:0006355,GO:0008150,GO:0009889,GO:0010468,GO:0010556,GO:0019219,GO:0019222,GO:0031323,GO:0031326,GO:0044424,GO:0044444,GO:0044464,GO:0050789,GO:0050794,GO:0051171,GO:0051252,GO:0060255,GO:0065007,GO:0080090,GO:0140110,GO:1903506,GO:2000112,GO:2001141		ko:K03481					ko00000,ko03000				Bacteria	1V2J8@1239,1ZQ0A@1386,4HGSQ@91061,COG1737@1,COG1737@2	NA|NA|NA	F	Helix-turn-helix domain, rpiR family
lcl|NZ_LJAU01000026.1_cds_WP_007408887.1_2139	326423.RBAM_006760	2.8e-306	1057.0	Bacillus	guaA	GO:0003674,GO:0003824,GO:0003921,GO:0003922,GO:0005488,GO:0005515,GO:0005575,GO:0005618,GO:0005622,GO:0005623,GO:0005737,GO:0005829,GO:0006139,GO:0006163,GO:0006164,GO:0006177,GO:0006725,GO:0006753,GO:0006793,GO:0006796,GO:0006807,GO:0008150,GO:0008152,GO:0009058,GO:0009116,GO:0009117,GO:0009119,GO:0009123,GO:0009124,GO:0009126,GO:0009127,GO:0009150,GO:0009152,GO:0009156,GO:0009161,GO:0009163,GO:…	2.3.1.128,6.3.5.2	ko:K01951,ko:K03790	ko00230,ko00983,ko01100,map00230,map00983,map01100	M00050	R01230,R01231,R08244	RC00010,RC00204	ko00000,ko00001,ko00002,ko01000,ko01002,ko03009			iJN746.PP_1032,iLJ478.TM1820,iSF_1195.SF2553,iSFxv_1172.SFxv_2808,iS_1188.S2725,iYL1228.KPN_02833	Bacteria	1TPG8@1239,1ZB6Z@1386,4HA7Q@91061,COG0518@1,COG0518@2,COG0519@1,COG0519@2	NA|NA|NA	F	Catalyzes the synthesis of GMP from XMP
lcl|NZ_LJAU01000026.1_cds_WP_007609846.1_2148	326423.RBAM_006840	5.6e-83	313.5	Bacillus	purE	GO:0003674,GO:0003824,GO:0004638,GO:0005488,GO:0005515,GO:0005575,GO:0005622,GO:0005623,GO:0005737,GO:0005829,GO:0006139,GO:0006163,GO:0006164,GO:0006725,GO:0006753,GO:0006793,GO:0006796,GO:0006807,GO:0008150,GO:0008152,GO:0009058,GO:0009117,GO:0009150,GO:0009152,GO:0009165,GO:0009259,GO:0009260,GO:0009987,GO:0016829,GO:0016830,GO:0016831,GO:0016853,GO:0016866,GO:0018130,GO:0019438,GO:0019637,GO:…	5.4.99.18	ko:K01588	ko00230,ko01100,ko01110,ko01130,map00230,map01100,map01110,map01130	M00048	R07405	RC01947	ko00000,ko00001,ko00002,ko01000			iETEC_1333.ETEC_0575,iJN746.PP_5336,iPC815.YPO3076,iUTI89_1310.UTI89_C0551	Bacteria	1V1MV@1239,1ZFRE@1386,4HFR7@91061,COG0041@1,COG0041@2	NA|NA|NA	F	Catalyzes the conversion of N5-carboxyaminoimidazole ribonucleotide (N5-CAIR) to 4-carboxy-5-aminoimidazole ribonucleotide (CAIR)
lcl|NZ_LJAU01000026.1_cds_WP_051058653.1_2149	326423.RBAM_006850	1.8e-223	781.6	Bacillus	purK	GO:0005575,GO:0005622,GO:0005623,GO:0005737,GO:0005829,GO:0044424,GO:0044444,GO:0044464	6.3.4.18	ko:K01589	ko00230,ko01100,ko01110,ko01130,map00230,map01100,map01110,map01130	M00048	R07404	RC01927	ko00000,ko00001,ko00002,ko01000				Bacteria	1TQCD@1239,1ZB8P@1386,4H9M5@91061,COG0026@1,COG0026@2	NA|NA|NA	F	Catalyzes the ATP-dependent conversion of 5- aminoimidazole ribonucleotide (AIR) and HCO(3)(-) to N5- carboxyaminoimidazole ribonucleotide (N5-CAIR)
lcl|NZ_LJAU01000026.1_cds_WP_007408896.1_2150	326423.RBAM_006860	2.8e-246	857.4	Bacillus	purB	GO:0003674,GO:0003824,GO:0004018,GO:0006139,GO:0006163,GO:0006164,GO:0006167,GO:0006725,GO:0006753,GO:0006793,GO:0006796,GO:0006807,GO:0008150,GO:0008152,GO:0009058,GO:0009117,GO:0009123,GO:0009124,GO:0009126,GO:0009127,GO:0009150,GO:0009152,GO:0009156,GO:0009161,GO:0009165,GO:0009167,GO:0009168,GO:0009259,GO:0009260,GO:0009987,GO:0016829,GO:0016840,GO:0016842,GO:0017144,GO:0018130,GO:0019438,GO:…	4.3.2.2	ko:K01756	ko00230,ko00250,ko01100,ko01110,ko01130,map00230,map00250,map01100,map01110,map01130	M00048,M00049	R01083,R04559	RC00379,RC00444,RC00445	ko00000,ko00001,ko00002,ko01000			iLJ478.TM1095,iSB619.SA_RS09895	Bacteria	1TPMM@1239,1ZC7P@1386,4HACW@91061,COG0015@1,COG0015@2	NA|NA|NA	F	Belongs to the lyase 1 family. Adenylosuccinate lyase subfamily
lcl|NZ_LJAU01000026.1_cds_WP_053573647.1_2151	326423.RBAM_006870	3.1e-130	471.1	Bacillus	purC	GO:0003674,GO:0003824,GO:0004639,GO:0005575,GO:0005622,GO:0005623,GO:0005737,GO:0005829,GO:0016874,GO:0016879,GO:0016881,GO:0044424,GO:0044444,GO:0044464	4.1.1.21,4.3.2.2,6.3.2.6	ko:K01587,ko:K01756,ko:K01923	ko00230,ko00250,ko01100,ko01110,ko01130,map00230,map00250,map01100,map01110,map01130	M00048,M00049	R01083,R04209,R04559,R04591	RC00064,RC00162,RC00379,RC00444,RC00445,RC00590	ko00000,ko00001,ko00002,ko01000			iAF1260.b2476,iB21_1397.B21_02330,iBWG_1329.BWG_2240,iE2348C_1286.E2348C_2713,iEC042_1314.EC042_2677,iEC55989_1330.EC55989_2759,iECABU_c1320.ECABU_c27880,iECBD_1354.ECBD_1213,iECB_1328.ECB_02368,iECDH10B_1368.ECDH10B_2642,iECDH1ME8569_1439.ECDH1ME8569_2402,iECDH1ME8569_1439.EcDH1_1193,iECD_1391.ECD_02368,iECED1_1282.ECED1_2911,iECH74115_1262.ECH74115_3698,iECIAI1_1343.ECIAI1_2527,iECNA114_1301.EC…	Bacteria	1TP11@1239,1ZAWJ@1386,4H9U8@91061,COG0152@1,COG0152@2	NA|NA|NA	F	Belongs to the SAICAR synthetase family
lcl|NZ_LJAU01000026.1_cds_WP_003155758.1_2152	326423.RBAM_006880	3.7e-38	163.7	Bacillus	purS		6.3.2.6,6.3.5.3	ko:K01923,ko:K01952	ko00230,ko01100,ko01110,ko01130,map00230,map01100,map01110,map01130	M00048	R04463,R04591	RC00010,RC00064,RC00162,RC01160	ko00000,ko00001,ko00002,ko01000			iYO844.BSU06460	Bacteria	1VEH1@1239,1ZHUG@1386,4HP0E@91061,COG1828@1,COG1828@2	NA|NA|NA	F	Part of the phosphoribosylformylglycinamidine synthase complex involved in the purines biosynthetic pathway. Catalyzes the ATP-dependent conversion of formylglycinamide ribonucleotide (FGAR) and glutamine to yield formylglycinamidine ribonucleotide (FGAM) and glutamate. The FGAM synthase complex is composed of three subunits. PurQ produces an ammonia molecule by converting glutamine to glutamate.…
lcl|NZ_LJAU01000026.1_cds_WP_007408898.1_2153	326423.RBAM_006890	3.9e-130	470.7	Bacillus	purQ	GO:0003674,GO:0003824,GO:0004642,GO:0005575,GO:0005622,GO:0005623,GO:0005737,GO:0005886,GO:0006139,GO:0006163,GO:0006164,GO:0006725,GO:0006753,GO:0006793,GO:0006796,GO:0006807,GO:0008150,GO:0008152,GO:0009058,GO:0009117,GO:0009150,GO:0009152,GO:0009165,GO:0009259,GO:0009260,GO:0009987,GO:0016020,GO:0016874,GO:0016879,GO:0016884,GO:0018130,GO:0019438,GO:0019637,GO:0019693,GO:0034641,GO:0034654,GO:…	6.3.5.3	ko:K01952	ko00230,ko01100,ko01110,ko01130,map00230,map01100,map01110,map01130	M00048	R04463	RC00010,RC01160	ko00000,ko00001,ko00002,ko01000				Bacteria	1TP1B@1239,1ZB9C@1386,4HAKZ@91061,COG0047@1,COG0047@2	NA|NA|NA	F	Part of the phosphoribosylformylglycinamidine synthase complex involved in the purines biosynthetic pathway. Catalyzes the ATP-dependent conversion of formylglycinamide ribonucleotide (FGAR) and glutamine to yield formylglycinamidine ribonucleotide (FGAM) and glutamate. The FGAM synthase complex is composed of three subunits. PurQ produces an ammonia molecule by converting glutamine to glutamate.…
lcl|NZ_LJAU01000026.1_cds_WP_053573648.1_2154	326423.RBAM_006900	0.0	1451.4	Bacillus	purL	GO:0000166,GO:0000287,GO:0003674,GO:0003824,GO:0004642,GO:0005488,GO:0005524,GO:0005575,GO:0005622,GO:0005623,GO:0005737,GO:0006139,GO:0006163,GO:0006164,GO:0006725,GO:0006753,GO:0006793,GO:0006796,GO:0006807,GO:0008144,GO:0008150,GO:0008152,GO:0009058,GO:0009117,GO:0009150,GO:0009152,GO:0009165,GO:0009259,GO:0009260,GO:0009987,GO:0016874,GO:0016879,GO:0016884,GO:0017076,GO:0018130,GO:0019438,GO:…	6.3.5.3	ko:K01952	ko00230,ko01100,ko01110,ko01130,map00230,map01100,map01110,map01130	M00048	R04463	RC00010,RC01160	ko00000,ko00001,ko00002,ko01000				Bacteria	1TPAS@1239,1ZCN8@1386,4HB3N@91061,COG0046@1,COG0046@2	NA|NA|NA	F	Part of the phosphoribosylformylglycinamidine synthase complex involved in the purines biosynthetic pathway. Catalyzes the ATP-dependent conversion of formylglycinamide ribonucleotide (FGAR) and glutamine to yield formylglycinamidine ribonucleotide (FGAM) and glutamate. The FGAM synthase complex is composed of three subunits. PurQ produces an ammonia molecule by converting glutamine to glutamate.…
lcl|NZ_LJAU01000026.1_cds_WP_007609856.1_2155	326423.RBAM_006910	1e-270	938.7	Bacillus	purF	GO:0005575,GO:0005622,GO:0005623,GO:0005737,GO:0009507,GO:0009536,GO:0043226,GO:0043227,GO:0043229,GO:0043231,GO:0044424,GO:0044444,GO:0044464	2.4.2.14	ko:K00764	ko00230,ko00250,ko01100,ko01110,ko01130,map00230,map00250,map01100,map01110,map01130	M00048	R01072	RC00010,RC02724,RC02752	ko00000,ko00001,ko00002,ko01000,ko01002			iSB619.SA_RS05225	Bacteria	1TPH3@1239,1ZCE0@1386,4HAXU@91061,COG0034@1,COG0034@2	NA|NA|NA	F	Catalyzes the formation of phosphoribosylamine from phosphoribosylpyrophosphate (PRPP) and glutamine
lcl|NZ_LJAU01000026.1_cds_WP_015239317.1_2156	326423.RBAM_006920	4.6e-183	647.1	Bacillus	purM	GO:0003674,GO:0003824,GO:0004641,GO:0005575,GO:0005622,GO:0005623,GO:0005737,GO:0005829,GO:0006139,GO:0006163,GO:0006164,GO:0006725,GO:0006753,GO:0006793,GO:0006796,GO:0006807,GO:0008150,GO:0008152,GO:0009058,GO:0009117,GO:0009150,GO:0009152,GO:0009165,GO:0009259,GO:0009260,GO:0009987,GO:0016874,GO:0016879,GO:0016882,GO:0018130,GO:0019438,GO:0019637,GO:0019693,GO:0034641,GO:0034654,GO:0044237,GO:…	6.3.3.1,6.3.4.13	ko:K01933,ko:K11788	ko00230,ko01100,ko01110,ko01130,map00230,map01100,map01110,map01130	M00048	R04144,R04208	RC00090,RC00166,RC01100	ko00000,ko00001,ko00002,ko01000			iAF987.Gmet_1844,iECSF_1327.ECSF_2340	Bacteria	1TP9J@1239,1ZBPS@1386,4HABW@91061,COG0150@1,COG0150@2	NA|NA|NA	F	Phosphoribosylformylglycinamidine cyclo-ligase
lcl|NZ_LJAU01000026.1_cds_WP_012116999.1_2157	326423.RBAM_006930	2.8e-105	387.9	Bacillus	purN		2.1.2.2	ko:K11175	ko00230,ko00670,ko01100,ko01110,ko01130,map00230,map00670,map01100,map01110,map01130	M00048	R04325,R04326	RC00026,RC00197,RC01128	ko00000,ko00001,ko00002,ko01000				Bacteria	1V3RJ@1239,1ZFSE@1386,4HGY5@91061,COG0299@1,COG0299@2	NA|NA|NA	F	Catalyzes the transfer of a formyl group from 10- formyltetrahydrofolate to 5-phospho-ribosyl-glycinamide (GAR), producing 5-phospho-ribosyl-N-formylglycinamide (FGAR) and tetrahydrofolate
lcl|NZ_LJAU01000026.1_cds_WP_053573649.1_2158	326423.RBAM_006940	5e-287	993.0	Bacillus	purH	GO:0005575,GO:0005623,GO:0005886,GO:0008150,GO:0016020,GO:0040007,GO:0044464,GO:0071944	2.1.2.3,3.5.4.10	ko:K00602	ko00230,ko00670,ko01100,ko01110,ko01130,ko01523,map00230,map00670,map01100,map01110,map01130,map01523	M00048	R01127,R04560	RC00026,RC00263,RC00456	ko00000,ko00001,ko00002,ko01000,ko04147			iJN678.purH	Bacteria	1TPQ5@1239,1ZD5E@1386,4H9YY@91061,COG0138@1,COG0138@2	NA|NA|NA	F	Bifunctional purine biosynthesis protein PurH
lcl|NZ_LJAU01000026.1_cds_WP_015416973.1_2159	326423.RBAM_006950	1.8e-234	818.1	Bacillus	purD		6.3.4.13	ko:K01945	ko00230,ko01100,ko01110,ko01130,map00230,map01100,map01110,map01130	M00048	R04144	RC00090,RC00166	ko00000,ko00001,ko00002,ko01000			iSB619.SA_RS05245,iYO844.BSU06530	Bacteria	1UHN9@1239,1ZCE3@1386,4HA70@91061,COG0151@1,COG0151@2	NA|NA|NA	F	Belongs to the GARS family
lcl|NZ_LJAU01000026.1_cds_WP_053573651.1_2161	326423.RBAM_006960	0.0	1188.3	Bacillus	yerA	GO:0003674,GO:0003824,GO:0006040,GO:0006044,GO:0006046,GO:0008150,GO:0008152,GO:0008448,GO:0009056,GO:0016787,GO:0016810,GO:0016811,GO:0019213,GO:0046348,GO:0071704,GO:1901071,GO:1901072,GO:1901135,GO:1901136,GO:1901575	3.5.4.2	ko:K01486	ko00230,ko01100,map00230,map01100		R01244	RC00477	ko00000,ko00001,ko01000				Bacteria	1TP84@1239,1ZAY2@1386,4HAIR@91061,COG1001@1,COG1001@2	NA|NA|NA	F	adenine deaminase
lcl|NZ_LJAU01000029.1_cds_WP_003156199.1_2223	326423.RBAM_004900	1.6e-202	711.8	Bacillus	ddl		6.3.2.4	ko:K01921	ko00473,ko00550,ko01100,ko01502,map00473,map00550,map01100,map01502		R01150	RC00064,RC00141	ko00000,ko00001,ko01000,ko01011				Bacteria	1TP2Y@1239,1ZDA3@1386,4H9KB@91061,COG1181@1,COG1181@2	NA|NA|NA	F	Belongs to the D-alanine--D-alanine ligase family
lcl|NZ_LJAU01000029.1_cds_WP_007609591.1_2240	326423.RBAM_005060	2.7e-85	321.2	Bacillus	rsbW	GO:0000988,GO:0000989,GO:0003674,GO:0006355,GO:0008150,GO:0009889,GO:0010468,GO:0010556,GO:0016989,GO:0019219,GO:0019222,GO:0031323,GO:0031326,GO:0050789,GO:0050794,GO:0051171,GO:0051252,GO:0060255,GO:0065007,GO:0080090,GO:0140110,GO:1903506,GO:2000112,GO:2001141	2.7.11.1	ko:K04757,ko:K06379,ko:K17752					ko00000,ko01000,ko01001,ko03021				Bacteria	1V1IA@1239,1ZQQZ@1386,4HM6Z@91061,COG2172@1,COG2172@2	NA|NA|NA	F	Negative regulator of sigma-B activity. Phosphorylates and inactivates its specific antagonist protein, RsbV. Upon phosphorylation of RsbV, RsbW is released and binds to sigma-B, thereby blocking its ability to form an RNA polymerase holoenzyme (E-sigma-B)
lcl|NZ_LJAU01000029.1_cds_WP_015416904.1_2286	326423.RBAM_005680	1.4e-83	315.5	Bacillus		GO:0003674,GO:0003824,GO:0006139,GO:0006725,GO:0006753,GO:0006793,GO:0006796,GO:0006807,GO:0008150,GO:0008152,GO:0009056,GO:0009058,GO:0009123,GO:0009125,GO:0009159,GO:0009162,GO:0009987,GO:0016787,GO:0016798,GO:0016799,GO:0018130,GO:0019438,GO:0019439,GO:0019637,GO:0034404,GO:0034641,GO:0034654,GO:0034655,GO:0044237,GO:0044238,GO:0044248,GO:0044249,GO:0044270,GO:0044271,GO:0044281,GO:0044283,GO:…											Bacteria	1UCJI@1239,1ZP93@1386,4IP1Q@91061,COG3613@1,COG3613@2	NA|NA|NA	F	nucleoside 2-deoxyribosyltransferase
lcl|NZ_LJAU01000029.1_cds_WP_031378623.1_2287	326423.RBAM_005690	1.9e-194	684.9	Bacteria	thyA		2.1.1.45	ko:K00560	ko00240,ko00670,ko01100,ko01523,map00240,map00670,map01100,map01523	M00053	R02101	RC00219,RC00332	ko00000,ko00001,ko00002,ko01000				Bacteria	COG0207@1,COG0207@2	NA|NA|NA	F	Catalyzes the reductive methylation of 2'-deoxyuridine- 5'-monophosphate (dUMP) to 2'-deoxythymidine-5'-monophosphate (dTMP) while utilizing 5,10-methylenetetrahydrofolate (mTHF) as the methyl donor and reductant in the reaction, yielding dihydrofolate (DHF) as a by-product. This enzymatic reaction provides an intracellular de novo source of dTMP, an essential precursor for DNA biosynthesis
lcl|NZ_LJAU01000029.1_cds_WP_053573704.1_2322	326423.RBAM_006070	1e-113	416.0	Bacillus	yjhB		3.6.1.13,3.6.1.55	ko:K01515,ko:K03574	ko00230,map00230		R01054	RC00002	ko00000,ko00001,ko01000,ko03400				Bacteria	1U7WX@1239,1ZD9E@1386,4HHQT@91061,COG1051@1,COG1051@2	NA|NA|NA	F	ADP-ribose pyrophosphatase
lcl|NZ_LJAU01000030.1_cds_WP_012116790.1_2412	326423.RBAM_003890	6.6e-196	689.9	Bacillus	gerKB			ko:K06296					ko00000,ko02000	2.A.3.9.3			Bacteria	1UI3Y@1239,1ZS7D@1386,4ISCI@91061,COG1457@1,COG1457@2	NA|NA|NA	F	Spore germination protein
lcl|NZ_LJAU01000034.1_cds_WP_003156609.1_2460	326423.RBAM_003410	1.5e-103	382.1	Bacillus	aroK	GO:0000166,GO:0000287,GO:0003674,GO:0003824,GO:0004765,GO:0005488,GO:0005524,GO:0005575,GO:0005622,GO:0005623,GO:0005737,GO:0005829,GO:0006082,GO:0006520,GO:0006725,GO:0006793,GO:0006796,GO:0006807,GO:0008144,GO:0008150,GO:0008152,GO:0008652,GO:0009058,GO:0009072,GO:0009073,GO:0009423,GO:0009987,GO:0016053,GO:0016301,GO:0016310,GO:0016740,GO:0016772,GO:0016773,GO:0017076,GO:0019438,GO:0019632,GO:…	2.7.1.71,4.2.3.4	ko:K00891,ko:K13829	ko00400,ko01100,ko01110,ko01130,ko01230,map00400,map01100,map01110,map01130,map01230	M00022	R02412,R03083	RC00002,RC00078,RC00847	ko00000,ko00001,ko00002,ko01000				Bacteria	1VA6Z@1239,1ZHX4@1386,4HKD6@91061,COG0703@1,COG0703@2	NA|NA|NA	F	Catalyzes the specific phosphorylation of the 3-hydroxyl group of shikimic acid using ATP as a cosubstrate
lcl|NZ_LJAU01000034.1_cds_WP_053573777.1_2532	326423.RBAM_002690	5.2e-212	743.4	Bacillus	purT	GO:0003674,GO:0003824,GO:0004644,GO:0005575,GO:0005622,GO:0005623,GO:0005737,GO:0005829,GO:0006139,GO:0006163,GO:0006164,GO:0006725,GO:0006753,GO:0006793,GO:0006796,GO:0006807,GO:0008150,GO:0008152,GO:0008776,GO:0009058,GO:0009117,GO:0009150,GO:0009152,GO:0009165,GO:0009259,GO:0009260,GO:0009987,GO:0016301,GO:0016310,GO:0016740,GO:0016741,GO:0016742,GO:0016772,GO:0016774,GO:0018130,GO:0019438,GO:…	2.1.2.2	ko:K08289	ko00230,ko00670,ko01100,ko01110,ko01130,map00230,map00670,map01100,map01110,map01130	M00048	R04325,R04326	RC00026,RC00197,RC01128	ko00000,ko00001,ko00002,ko01000			iNJ661.Rv0389,iSDY_1059.SDY_1135	Bacteria	1UI4R@1239,1ZCNZ@1386,4HEI0@91061,COG0027@1,COG0027@2	NA|NA|NA	F	Involved in the de novo purine biosynthesis. Catalyzes the transfer of formate to 5-phospho-ribosyl-glycinamide (GAR), producing 5-phospho-ribosyl-N-formylglycinamide (FGAR). Formate is provided by PurU via hydrolysis of 10-formyl-tetrahydrofolate
lcl|NZ_LJAU01000039.1_cds_WP_007410407.1_2651	326423.RBAM_001620	4.4e-123	447.2	Bacillus	adk	GO:0003674,GO:0003824,GO:0004017,GO:0005575,GO:0005622,GO:0005623,GO:0005737,GO:0006139,GO:0006725,GO:0006753,GO:0006793,GO:0006796,GO:0006807,GO:0008150,GO:0008152,GO:0009058,GO:0009117,GO:0009123,GO:0009165,GO:0009987,GO:0015949,GO:0016301,GO:0016310,GO:0016740,GO:0016772,GO:0016776,GO:0018130,GO:0019205,GO:0019438,GO:0019637,GO:0034641,GO:0034654,GO:0044237,GO:0044238,GO:0044249,GO:0044271,GO:…	2.7.4.3	ko:K00939	ko00230,ko00730,ko01100,ko01110,ko01130,map00230,map00730,map01100,map01110,map01130	M00049	R00127,R01547,R11319	RC00002	ko00000,ko00001,ko00002,ko01000,ko04147			iHN637.CLJU_RS20110	Bacteria	1TP27@1239,1ZBYM@1386,4HA89@91061,COG0563@1,COG0563@2	NA|NA|NA	F	Catalyzes the reversible transfer of the terminal phosphate group between ATP and AMP. Plays an important role in cellular energy homeostasis and in adenine nucleotide metabolism
lcl|NZ_LJAU01000044.1_cds_WP_007409918.1_2678	326423.RBAM_000370	7.5e-112	409.8	Bacillus	tmk	GO:0003674,GO:0003824,GO:0004798,GO:0005575,GO:0005622,GO:0005623,GO:0005737,GO:0006139,GO:0006220,GO:0006221,GO:0006227,GO:0006233,GO:0006235,GO:0006725,GO:0006753,GO:0006793,GO:0006796,GO:0006807,GO:0008150,GO:0008152,GO:0009041,GO:0009058,GO:0009117,GO:0009123,GO:0009132,GO:0009133,GO:0009138,GO:0009139,GO:0009141,GO:0009142,GO:0009147,GO:0009148,GO:0009165,GO:0009186,GO:0009189,GO:0009196,GO:…	2.7.4.9	ko:K00943	ko00240,ko01100,map00240,map01100	M00053	R02094,R02098	RC00002	ko00000,ko00001,ko00002,ko01000			iSB619.SA_RS02535	Bacteria	1V1HE@1239,1ZBSZ@1386,4HGWR@91061,COG0125@1,COG0125@2	NA|NA|NA	F	Phosphorylation of dTMP to form dTDP in both de novo and salvage pathways of dTTP synthesis
lcl|NZ_LJAU01000044.1_cds_WP_053573820.1_2697	326423.RBAM_000560	5.9e-152	543.5	Bacillus	purR		2.4.2.22,2.4.2.7	ko:K00759,ko:K03816,ko:K09685	ko00230,ko01100,ko01110,map00230,map01100,map01110		R00190,R01229,R02142,R04378	RC00063,RC00122	ko00000,ko00001,ko01000,ko03000,ko04147				Bacteria	1TPN9@1239,1ZAW9@1386,4HB8I@91061,COG0503@1,COG0503@2	NA|NA|NA	F	pur operon repressor
lcl|NZ_LJAU01000044.1_cds_WP_007409928.1_2701	326423.RBAM_000600	1.2e-174	619.0	Bacillus	prs	GO:0003674,GO:0003824,GO:0004749,GO:0006139,GO:0006163,GO:0006164,GO:0006725,GO:0006753,GO:0006793,GO:0006796,GO:0006807,GO:0008150,GO:0008152,GO:0009058,GO:0009117,GO:0009150,GO:0009152,GO:0009165,GO:0009259,GO:0009260,GO:0009987,GO:0016740,GO:0016772,GO:0016778,GO:0018130,GO:0019438,GO:0019637,GO:0019693,GO:0034641,GO:0034654,GO:0044237,GO:0044238,GO:0044249,GO:0044271,GO:0044281,GO:0046390,GO:…	2.7.6.1	ko:K00948	ko00030,ko00230,ko01100,ko01110,ko01120,ko01130,ko01200,ko01230,map00030,map00230,map01100,map01110,map01120,map01130,map01200,map01230	M00005	R01049	RC00002,RC00078	ko00000,ko00001,ko00002,ko01000			iAF987.Gmet_2848	Bacteria	1TQ6Q@1239,1ZD4C@1386,4HB61@91061,COG0462@1,COG0462@2	NA|NA|NA	F	Involved in the biosynthesis of the central metabolite phospho-alpha-D-ribosyl-1-pyrophosphate (PRPP) via the transfer of pyrophosphoryl group from ATP to 1-hydroxyl of ribose-5-phosphate (Rib-5-P)
lcl|NZ_LJAU01000044.1_cds_WP_004264611.1_2718	326423.RBAM_000790	8.7e-93	346.3	Bacillus	hpt	GO:0005575,GO:0005622,GO:0005623,GO:0005737,GO:0044424,GO:0044464	2.4.2.8,6.3.4.19	ko:K00760,ko:K15780	ko00230,ko00983,ko01100,ko01110,map00230,map00983,map01100,map01110		R00190,R01132,R01229,R02142,R08237,R08238,R08245	RC00063,RC00122	ko00000,ko00001,ko01000,ko03016				Bacteria	1V1C9@1239,1ZB7B@1386,4HFZ2@91061,COG0634@1,COG0634@2	NA|NA|NA	F	Belongs to the purine pyrimidine phosphoribosyltransferase family
lcl|NZ_LJAU01000044.1_cds_WP_007409940.1_2720	326423.RBAM_000810	6.3e-145	520.0	Bacillus	coaX	GO:0005575,GO:0005623,GO:0005886,GO:0016020,GO:0044464,GO:0071944	2.7.1.33	ko:K03525	ko00770,ko01100,map00770,map01100	M00120	R02971,R03018,R04391	RC00002,RC00017	ko00000,ko00001,ko00002,ko01000			iAF987.Gmet_1986	Bacteria	1TR0X@1239,1ZBQ0@1386,4H9QA@91061,COG1521@1,COG1521@2	NA|NA|NA	F	Catalyzes the phosphorylation of pantothenate (Pan), the first step in CoA biosynthesis
lcl|NZ_LJAU01000045.1_cds_WP_007408747.1_2741	326423.RBAM_000200	7.1e-115	419.9	Bacillus	dgk		2.7.1.113,2.7.1.74,2.7.1.76	ko:K15518,ko:K15519	ko00230,ko00240,ko01100,map00230,map00240,map01100		R00185,R01666,R01967,R02089	RC00002,RC00017	ko00000,ko00001,ko01000				Bacteria	1TQKS@1239,1ZCAQ@1386,4HBWC@91061,COG1428@1,COG1428@2	NA|NA|NA	F	Deoxyguanosine kinase
lcl|NZ_LJAU01000045.1_cds_WP_007615132.1_2742	326423.RBAM_000190	8.2e-122	443.0	Bacillus	dck		2.7.1.113,2.7.1.74,2.7.1.76	ko:K15518,ko:K15519	ko00230,ko00240,ko01100,map00230,map00240,map01100		R00185,R01666,R01967,R02089	RC00002,RC00017	ko00000,ko00001,ko01000				Bacteria	1TPJ1@1239,1ZBFB@1386,4HA9N@91061,COG1428@1,COG1428@2	NA|NA|NA	F	Deoxycytidine kinase
lcl|NZ_LJAU01000046.1_cds_WP_003150717.1_2744	326423.RBAM_000120	3e-273	947.2	Bacillus	guaB	GO:0003674,GO:0003824,GO:0003938,GO:0005488,GO:0005515,GO:0005575,GO:0005622,GO:0005623,GO:0005737,GO:0005829,GO:0006139,GO:0006163,GO:0006164,GO:0006183,GO:0006725,GO:0006753,GO:0006793,GO:0006796,GO:0006807,GO:0008150,GO:0008152,GO:0009058,GO:0009116,GO:0009117,GO:0009119,GO:0009141,GO:0009142,GO:0009144,GO:0009145,GO:0009150,GO:0009152,GO:0009163,GO:0009165,GO:0009199,GO:0009201,GO:0009205,GO:…	1.1.1.205	ko:K00088	ko00230,ko00983,ko01100,ko01110,map00230,map00983,map01100,map01110	M00050	R01130,R08240	RC00143,RC02207	ko00000,ko00001,ko00002,ko01000,ko04147			iAPECO1_1312.APECO1_4018,iECABU_c1320.ECABU_c28100,iECP_1309.ECP_2510,iECSF_1327.ECSF_2349,iUTI89_1310.UTI89_C2826,ic_1306.c3027	Bacteria	1TNZ1@1239,1ZC91@1386,4H9V3@91061,COG0516@1,COG0516@2,COG0517@1,COG0517@2	NA|NA|NA	F	Catalyzes the conversion of inosine 5'-phosphate (IMP) to xanthosine 5'-phosphate (XMP), the first committed and rate- limiting step in the de novo synthesis of guanine nucleotides, and therefore plays an important role in the regulation of cell growth
lcl|NZ_LJAU01000047.1_cds_WP_012118894.1_2823	326423.RBAM_037450	1.7e-248	864.8	Bacillus	purA	GO:0003674,GO:0003824,GO:0004019,GO:0005575,GO:0005622,GO:0005623,GO:0005737,GO:0006139,GO:0006163,GO:0006164,GO:0006167,GO:0006725,GO:0006753,GO:0006793,GO:0006796,GO:0006807,GO:0008150,GO:0008152,GO:0009058,GO:0009117,GO:0009123,GO:0009124,GO:0009126,GO:0009127,GO:0009150,GO:0009152,GO:0009156,GO:0009161,GO:0009165,GO:0009167,GO:0009168,GO:0009259,GO:0009260,GO:0009987,GO:0016874,GO:0016879,GO:…	6.3.4.4	ko:K01939	ko00230,ko00250,ko01100,map00230,map00250,map01100	M00049	R01135	RC00458,RC00459	ko00000,ko00001,ko00002,ko01000				Bacteria	1TQ4C@1239,1ZBF8@1386,4H9YT@91061,COG0104@1,COG0104@2	NA|NA|NA	F	Plays an important role in the de novo pathway of purine nucleotide biosynthesis. Catalyzes the first committed step in the biosynthesis of AMP from IMP
lcl|NZ_LJAU01000047.1_cds_WP_043020877.1_2891	326423.RBAM_036690	9.2e-161	572.8	Bacillus	iolJ		4.1.2.13,4.1.2.29	ko:K01624,ko:K03339	ko00010,ko00030,ko00051,ko00562,ko00680,ko00710,ko01100,ko01110,ko01120,ko01130,ko01200,ko01230,map00010,map00030,map00051,map00562,map00680,map00710,map01100,map01110,map01120,map01130,map01200,map01230	M00001,M00003,M00165,M00167,M00344,M00345	R01068,R01070,R01829,R02568,R05378	RC00438,RC00439,RC00603,RC00604,RC00721	ko00000,ko00001,ko00002,ko01000			iYO844.BSU39670	Bacteria	1TQ01@1239,1ZEJH@1386,4H9ZU@91061,COG0191@1,COG0191@2	NA|NA|NA	F	Produces dihydroxyacetone phosphate (DHAP or glycerone phosphate) and malonic semialdehyde (MSA or 3-oxopropanoate) from 6-phospho-5-dehydro-2-deoxy-D-gluconate (DKGP)
lcl|NZ_LJAU01000047.1_cds_WP_004393277.1_2910	326423.RBAM_036480	1.6e-112	412.1	Bacillus	deoC	GO:0003674,GO:0003824,GO:0004139,GO:0005975,GO:0006139,GO:0006725,GO:0006753,GO:0006793,GO:0006796,GO:0006807,GO:0008150,GO:0008152,GO:0009056,GO:0009058,GO:0009117,GO:0009166,GO:0009262,GO:0009264,GO:0009987,GO:0016052,GO:0016829,GO:0016830,GO:0016832,GO:0018130,GO:0019438,GO:0019439,GO:0019637,GO:0034404,GO:0034641,GO:0034654,GO:0034655,GO:0044237,GO:0044238,GO:0044248,GO:0044249,GO:0044270,GO:…	4.1.2.4	ko:K01619	ko00030,map00030		R01066	RC00436,RC00437	ko00000,ko00001,ko01000			iYO844.BSU39420	Bacteria	1TPAJ@1239,1ZCZ6@1386,4HAAJ@91061,COG0274@1,COG0274@2	NA|NA|NA	F	Catalyzes a reversible aldol reaction between acetaldehyde and D-glyceraldehyde 3-phosphate to generate 2-deoxy- D-ribose 5-phosphate
lcl|NZ_LJAU01000047.1_cds_WP_004393280.1_2911	326423.RBAM_036470	4e-207	727.2	Bacillus	nupC	GO:0003674,GO:0005215,GO:0005337,GO:0005575,GO:0005623,GO:0005886,GO:0005887,GO:0006810,GO:0006811,GO:0006812,GO:0008150,GO:0008324,GO:0015075,GO:0015077,GO:0015078,GO:0015212,GO:0015213,GO:0015214,GO:0015291,GO:0015293,GO:0015294,GO:0015295,GO:0015318,GO:0015506,GO:0015672,GO:0015858,GO:0015861,GO:0015862,GO:0015864,GO:0015931,GO:0015932,GO:0016020,GO:0016021,GO:0022804,GO:0022857,GO:0022890,GO:…		ko:K03317,ko:K11535,ko:K16323					ko00000,ko02000	2.A.41,2.A.41.1		iYO844.BSU39410	Bacteria	1TRSK@1239,1ZAW2@1386,4HA8N@91061,COG1972@1,COG1972@2	NA|NA|NA	F	Belongs to the concentrative nucleoside transporter (CNT) (TC 2.A.41) family
lcl|NZ_LJAU01000047.1_cds_WP_007614811.1_2912	326423.RBAM_036460	3.9e-232	810.4	Bacillus	pdp	GO:0003674,GO:0003824,GO:0004645,GO:0005575,GO:0005622,GO:0005623,GO:0005737,GO:0005829,GO:0009032,GO:0016740,GO:0016757,GO:0016758,GO:0016763,GO:0044424,GO:0044444,GO:0044464	2.4.2.2,2.4.2.4	ko:K00756,ko:K00758	ko00240,ko00983,ko01100,ko05219,map00240,map00983,map01100,map05219		R01570,R01876,R02296,R02484,R08222,R08230	RC00063	ko00000,ko00001,ko01000			iHN637.CLJU_RS08925	Bacteria	1TPCH@1239,1ZBI1@1386,4H9NP@91061,COG0213@1,COG0213@2	NA|NA|NA	F	phosphorylase
lcl|NZ_LJAU01000047.1_cds_WP_007407776.1_2952	326423.RBAM_036140	7.8e-211	739.6	Bacillus	nupG	GO:0003674,GO:0005215,GO:0005337,GO:0005575,GO:0005623,GO:0005886,GO:0005887,GO:0006810,GO:0006811,GO:0006812,GO:0008150,GO:0008324,GO:0015075,GO:0015077,GO:0015078,GO:0015212,GO:0015213,GO:0015214,GO:0015291,GO:0015293,GO:0015294,GO:0015295,GO:0015318,GO:0015506,GO:0015672,GO:0015858,GO:0015861,GO:0015862,GO:0015864,GO:0015931,GO:0015932,GO:0016020,GO:0016021,GO:0022804,GO:0022857,GO:0022890,GO:…		ko:K03317,ko:K11535,ko:K16323					ko00000,ko02000	2.A.41,2.A.41.1			Bacteria	1TRSK@1239,1ZAW2@1386,4HA8N@91061,COG1972@1,COG1972@2	NA|NA|NA	F	Belongs to the concentrative nucleoside transporter (CNT) (TC 2.A.41) family
lcl|NZ_LJAU01000047.1_cds_WP_015240847.1_2969	326423.RBAM_035960	2.1e-252	877.9	Bacillus	yxlA	GO:0005575,GO:0005623,GO:0005886,GO:0016020,GO:0044464,GO:0071944		ko:K03457					ko00000	2.A.39		iYO844.BSU38710	Bacteria	1V5JP@1239,1ZCP8@1386,4HIHK@91061,COG1457@1,COG1457@2	NA|NA|NA	F	Belongs to the purine-cytosine permease (2.A.39) family
lcl|NZ_LJAU01000047.1_cds_WP_007407695.1_3042	326423.RBAM_035190	1.3e-230	805.4	Bacillus	ywdJ	GO:0003674,GO:0005215,GO:0005345,GO:0005575,GO:0005623,GO:0005886,GO:0005887,GO:0006810,GO:0006863,GO:0008150,GO:0015205,GO:0015851,GO:0016020,GO:0016021,GO:0022857,GO:0031224,GO:0031226,GO:0042906,GO:0042907,GO:0044425,GO:0044459,GO:0044464,GO:0051179,GO:0051234,GO:0055085,GO:0071702,GO:0071705,GO:0071944,GO:0072530,GO:1904823											Bacteria	1TQ0A@1239,1ZD5W@1386,4HA6X@91061,COG2233@1,COG2233@2	NA|NA|NA	F	Xanthine uracil
lcl|NZ_LJAU01000047.1_cds_WP_053573952.1_3066	326423.RBAM_034900	2.2e-268	931.0	Bacilli	purD		6.3.2.49,6.3.4.13	ko:K01945,ko:K13037	ko00230,ko01100,ko01110,ko01130,map00230,map01100,map01110,map01130	M00048,M00787	R04144,R11064	RC00064,RC00090,RC00141,RC00166	ko00000,ko00001,ko00002,ko01000			iYO844.BSU37710	Bacteria	1VSXT@1239,4HT21@91061,COG0151@1,COG0151@2	NA|NA|NA	F	Part of the bacABCDEFG operon responsible for the biosynthesis of bacilysin, an irreversible inactivator of the glutaminase domain of glucosamine synthetase. Catalyzes the formation of alpha-dipeptides from various L-amino acids in the presence of ATP. In vivo catalyzes the ligation of L-alanine and L-anticapsin (epoxycyclohexanonyl-Ala) to produce the final bacilysin antibiotic (L-Ala-L-4S-cyclo…
lcl|NZ_LJAU01000047.1_cds_WP_003151098.1_3123	326423.RBAM_034310	0.0	1084.3	Bacillus	pyrG	GO:0005575,GO:0005623,GO:0005886,GO:0008150,GO:0016020,GO:0040007,GO:0044464,GO:0071944	6.3.4.2	ko:K01937	ko00240,ko01100,map00240,map01100	M00052	R00571,R00573	RC00010,RC00074	ko00000,ko00001,ko00002,ko01000			iHN637.CLJU_RS01075,iNJ661.Rv1699	Bacteria	1TP34@1239,1ZB0S@1386,4H9X6@91061,COG0504@1,COG0504@2	NA|NA|NA	F	Catalyzes the ATP-dependent amination of UTP to CTP with either L-glutamine or ammonia as the source of nitrogen. Regulates intracellular CTP levels through interactions with the four ribonucleotide triphosphates
lcl|NZ_LJAU01000047.1_cds_WP_007614390.1_3132	326423.RBAM_034220	2.4e-104	384.8	Bacillus	tdk	GO:0003674,GO:0003824,GO:0004797,GO:0005488,GO:0005515,GO:0005575,GO:0005622,GO:0005623,GO:0005737,GO:0005829,GO:0006139,GO:0006213,GO:0006259,GO:0006725,GO:0006753,GO:0006793,GO:0006796,GO:0006807,GO:0008150,GO:0008152,GO:0009058,GO:0009116,GO:0009117,GO:0009120,GO:0009123,GO:0009124,GO:0009157,GO:0009162,GO:0009165,GO:0009987,GO:0016301,GO:0016310,GO:0016740,GO:0016772,GO:0018130,GO:0019136,GO:…	2.7.1.21	ko:K00857	ko00240,ko00983,ko01100,map00240,map00983,map01100		R01567,R02099,R08233	RC00002,RC00017	ko00000,ko00001,ko01000			iLJ478.TM0401,iYO844.BSU37060	Bacteria	1TRVM@1239,1ZBMX@1386,4HA4A@91061,COG1435@1,COG1435@2	NA|NA|NA	F	thymidine kinase
lcl|NZ_LJAU01000047.1_cds_WP_053573972.1_3149	326423.RBAM_034050	4.4e-112	410.6	Bacillus	upp	GO:0003674,GO:0003824,GO:0004849,GO:0005575,GO:0005622,GO:0005623,GO:0005737,GO:0005829,GO:0006139,GO:0006206,GO:0006213,GO:0006220,GO:0006221,GO:0006222,GO:0006725,GO:0006753,GO:0006793,GO:0006796,GO:0006807,GO:0008150,GO:0008152,GO:0008655,GO:0009058,GO:0009112,GO:0009116,GO:0009117,GO:0009119,GO:0009123,GO:0009124,GO:0009129,GO:0009130,GO:0009156,GO:0009161,GO:0009163,GO:0009165,GO:0009173,GO:…	2.4.2.9	ko:K00761	ko00240,ko01100,map00240,map01100		R00966	RC00063	ko00000,ko00001,ko01000			iSB619.SA_RS11010	Bacteria	1TPMT@1239,1ZASG@1386,4H9Y0@91061,COG0035@1,COG0035@2	NA|NA|NA	F	Catalyzes the conversion of uracil and 5-phospho-alpha- D-ribose 1-diphosphate (PRPP) to UMP and diphosphate
lcl|NZ_LJAU01000054.1_cds_WP_013353746.1_3344	326423.RBAM_032190	2.9e-168	597.8	Bacillus	hprK	GO:0005575,GO:0005622,GO:0005623,GO:0005737,GO:0005829,GO:0044424,GO:0044444,GO:0044464		ko:K06023					ko00000,ko01000				Bacteria	1TP5Z@1239,1ZD05@1386,4HAXR@91061,COG1493@1,COG1493@2	NA|NA|NA	F	Catalyzes the ATP- as well as the pyrophosphate- dependent phosphorylation of a specific serine residue in HPr, a phosphocarrier protein of the phosphoenolpyruvate-dependent sugar phosphotransferase system (PTS). HprK P also catalyzes the pyrophosphate-producing, inorganic phosphate-dependent dephosphorylation (phosphorolysis) of seryl-phosphorylated HPr (P- Ser-HPr). The two antagonistic activit…
lcl|NZ_LJAU01000054.1_cds_WP_003151491.1_3364	326423.RBAM_032000	1e-86	325.9	Bacillus	yvcI		3.6.1.55	ko:K03574					ko00000,ko01000,ko03400				Bacteria	1V66I@1239,1ZQ2P@1386,4HJEQ@91061,COG1051@1,COG1051@2	NA|NA|NA	F	COG0494 NTP pyrophosphohydrolases including oxidative damage repair enzymes
lcl|NZ_LJAU01000054.1_cds_WP_053574053.1_3433	326423.RBAM_031290	2.5e-217	761.1	Bacillus	pgk	GO:0001871,GO:0002020,GO:0003674,GO:0003824,GO:0004618,GO:0005488,GO:0005515,GO:0005575,GO:0005576,GO:0005618,GO:0005622,GO:0005623,GO:0005737,GO:0005829,GO:0005886,GO:0005975,GO:0006082,GO:0006090,GO:0006091,GO:0006096,GO:0006139,GO:0006163,GO:0006164,GO:0006165,GO:0006725,GO:0006732,GO:0006733,GO:0006753,GO:0006754,GO:0006757,GO:0006793,GO:0006796,GO:0006807,GO:0008150,GO:0008152,GO:0009056,GO:…	2.7.2.3,5.3.1.1	ko:K00927,ko:K01803	ko00010,ko00051,ko00562,ko00710,ko01100,ko01110,ko01120,ko01130,ko01200,ko01230,map00010,map00051,map00562,map00710,map01100,map01110,map01120,map01130,map01200,map01230	M00001,M00002,M00003,M00165,M00166,M00308,M00552	R01015,R01512	RC00002,RC00043,RC00423	ko00000,ko00001,ko00002,ko01000,ko04147			iSB619.SA_RS04145,iSbBS512_1146.SbBS512_E3351	Bacteria	1TP3H@1239,1ZCXW@1386,4H9R3@91061,COG0126@1,COG0126@2	NA|NA|NA	F	Belongs to the phosphoglycerate kinase family
lcl|NZ_LJAU01000055.1_cds_WP_033574894.1_3613	326423.RBAM_029500	2.9e-262	910.6	Bacillus	allB	GO:0003674,GO:0003824,GO:0004038,GO:0005575,GO:0005622,GO:0005623,GO:0005737,GO:0006139,GO:0006144,GO:0006145,GO:0006725,GO:0006807,GO:0008150,GO:0008152,GO:0009056,GO:0009112,GO:0009987,GO:0016787,GO:0016810,GO:0016812,GO:0019439,GO:0034641,GO:0044237,GO:0044238,GO:0044248,GO:0044270,GO:0044281,GO:0044424,GO:0044464,GO:0046113,GO:0046483,GO:0046700,GO:0055086,GO:0071704,GO:0072521,GO:0072523,GO:…	3.5.2.5	ko:K01466	ko00230,ko01100,ko01120,map00230,map01100,map01120	M00546	R02425	RC00680	ko00000,ko00001,ko00002,ko01000				Bacteria	1TP8C@1239,1ZBUB@1386,4HBNG@91061,COG0044@1,COG0044@2	NA|NA|NA	F	Catalyzes the conversion of allantoin (5- ureidohydantoin) to allantoic acid by hydrolytic cleavage of the five-member hydantoin ring
lcl|NZ_LJAU01000055.1_cds_WP_053574115.1_3617	326423.RBAM_029460	5.2e-267	926.4	Bacillus	yunD		3.1.3.5	ko:K01081	ko00230,ko00240,ko00760,ko01100,ko01110,map00230,map00240,map00760,map01100,map01110		R00183,R00511,R00963,R01126,R01227,R01569,R01664,R01968,R02088,R02102,R02323,R02719,R03346	RC00017	ko00000,ko00001,ko01000				Bacteria	1TQCW@1239,1ZCJ8@1386,4HAUC@91061,COG0737@1,COG0737@2	NA|NA|NA	F	Belongs to the 5'-nucleotidase family
lcl|NZ_LJAU01000055.1_cds_WP_053574118.1_3634	326423.RBAM_029290	6.5e-213	746.5	Bacillus	yutK	GO:0003674,GO:0005215,GO:0005337,GO:0005575,GO:0005623,GO:0005886,GO:0005887,GO:0006810,GO:0008150,GO:0015858,GO:0015931,GO:0015932,GO:0016020,GO:0016021,GO:0022857,GO:0031224,GO:0031226,GO:0044425,GO:0044459,GO:0044464,GO:0051179,GO:0051234,GO:0055085,GO:0071702,GO:0071705,GO:0071944,GO:1901264,GO:1901505,GO:1901642		ko:K03317					ko00000	2.A.41		iYO844.BSU32180	Bacteria	1TRSK@1239,1ZAW2@1386,4HA8N@91061,COG1972@1,COG1972@2	NA|NA|NA	F	Belongs to the concentrative nucleoside transporter (CNT) (TC 2.A.41) family
lcl|NZ_LJAU01000055.1_cds_WP_012118338.1_3645	326423.RBAM_029180	7.1e-186	656.4	Bacillus	guaC		1.1.1.205,1.7.1.7	ko:K00088,ko:K00364	ko00230,ko00983,ko01100,ko01110,map00230,map00983,map01100,map01110	M00050	R01130,R01134,R08240	RC00143,RC00457,RC02207	ko00000,ko00001,ko00002,ko01000,ko04147			iSB619.SA_RS06660	Bacteria	1TNYF@1239,1ZCDA@1386,4HA55@91061,COG0516@1,COG0516@2	NA|NA|NA	F	Catalyzes the irreversible NADPH-dependent deamination of GMP to IMP. It functions in the conversion of nucleobase, nucleoside and nucleotide derivatives of G to A nucleotides, and in maintaining the intracellular balance of A and G nucleotides
lcl|NZ_LJAU01000070.1_cds_WP_053574236.1_3866	224308.BSU20040	2.4e-119	434.9	Bacillus	nrdF		1.17.4.1	ko:K00526	ko00230,ko00240,ko01100,map00230,map00240,map01100	M00053	R02017,R02018,R02019,R02024	RC00613	ko00000,ko00001,ko00002,ko01000,ko03400			iSB619.SA_RS03915,iYO844.BSU17390	Bacteria	1TQTH@1239,1ZBBM@1386,4H9WX@91061,COG0208@1,COG0208@2	NA|NA|NA	F	Provides the precursors necessary for DNA synthesis. Catalyzes the biosynthesis of deoxyribonucleotides from the corresponding ribonucleotides
lcl|NZ_LJAU01000070.1_cds_WP_053574239.1_3870	224308.BSU17660	1.3e-70	272.3	Bacillus	dut	GO:0000287,GO:0003674,GO:0003824,GO:0004170,GO:0005488,GO:0006139,GO:0006220,GO:0006221,GO:0006226,GO:0006244,GO:0006725,GO:0006753,GO:0006793,GO:0006796,GO:0006807,GO:0008150,GO:0008152,GO:0009056,GO:0009058,GO:0009117,GO:0009123,GO:0009124,GO:0009129,GO:0009130,GO:0009141,GO:0009143,GO:0009147,GO:0009149,GO:0009157,GO:0009162,GO:0009165,GO:0009166,GO:0009176,GO:0009177,GO:0009200,GO:0009204,GO:…	3.6.1.23,4.1.1.36,6.3.2.5	ko:K01520,ko:K13038	ko00240,ko00770,ko00983,ko01100,map00240,map00770,map00983,map01100	M00053,M00120	R02100,R03269,R04231,R11896	RC00002,RC00064,RC00090,RC00822	ko00000,ko00001,ko00002,ko01000,ko03400			iYO844.BSU17660	Bacteria	1V5PP@1239,1ZGRC@1386,4HHFX@91061,COG0756@1,COG0756@2	NA|NA|NA	F	Deoxyuridine 5'-triphosphate
lcl|NZ_LJAU01000079.1_cds_WP_076983429.1_3981	224308.BSU20060	0.0	1147.9	Bacillus	nrdE	GO:0000166,GO:0003674,GO:0003824,GO:0004748,GO:0005488,GO:0005524,GO:0005575,GO:0005622,GO:0005623,GO:0005737,GO:0005829,GO:0005886,GO:0005971,GO:0006139,GO:0006259,GO:0006260,GO:0006725,GO:0006753,GO:0006793,GO:0006796,GO:0006807,GO:0008144,GO:0008150,GO:0008152,GO:0009058,GO:0009059,GO:0009117,GO:0009165,GO:0009262,GO:0009263,GO:0009987,GO:0015949,GO:0016020,GO:0016491,GO:0016725,GO:0016728,GO:…	1.17.4.1	ko:K00524,ko:K00525	ko00230,ko00240,ko01100,map00230,map00240,map01100	M00053	R02017,R02018,R02019,R02024	RC00613	ko00000,ko00001,ko00002,ko01000,ko03400			iAPECO1_1312.APECO1_3846,iYO844.BSU17380	Bacteria	1TPFH@1239,1ZANT@1386,4H9X0@91061,COG0209@1,COG0209@2,COG1372@1,COG1372@2	NA|NA|NA	F	Provides the precursors necessary for DNA synthesis. Catalyzes the biosynthesis of deoxyribonucleotides from the corresponding ribonucleotides
lcl|NZ_LJAU01000079.1_cds_WP_053574338.1_4004	224308.BSU20280	4e-68	264.2	Bacteria	tmk	GO:0003674,GO:0003824,GO:0004798,GO:0005575,GO:0005622,GO:0005623,GO:0005737,GO:0006139,GO:0006220,GO:0006221,GO:0006227,GO:0006233,GO:0006235,GO:0006725,GO:0006753,GO:0006793,GO:0006796,GO:0006807,GO:0008150,GO:0008152,GO:0009041,GO:0009058,GO:0009117,GO:0009123,GO:0009132,GO:0009133,GO:0009138,GO:0009139,GO:0009141,GO:0009142,GO:0009147,GO:0009148,GO:0009165,GO:0009186,GO:0009189,GO:0009196,GO:…	2.1.1.45,2.7.4.9	ko:K00560,ko:K00943	ko00240,ko00670,ko01100,ko01523,map00240,map00670,map01100,map01523	M00053	R02094,R02098,R02101	RC00002,RC00219,RC00332	ko00000,ko00001,ko00002,ko01000				Bacteria	COG0125@1,COG0125@2	NA|NA|NA	F	dTDP biosynthetic process
lcl|NZ_LJAU01000019.1_cds_WP_014417482.1_1515	586413.CCDL010000001_gene1052	2.1e-49	201.4	Oceanobacillus				ko:K02503					ko00000,ko04147				Bacteria	1V9QX@1239,23N1Y@182709,4HJD9@91061,COG0537@1,COG0537@2	NA|NA|NA	FG	Scavenger mRNA decapping enzyme C-term binding
lcl|NZ_LJAU01000022.1_cds_WP_007409220.1_1778	326423.RBAM_010270	4e-80	303.9	Bacillus	hit			ko:K02503					ko00000,ko04147				Bacteria	1V9ZJ@1239,1ZGI0@1386,4HIG2@91061,COG0537@1,COG0537@2	NA|NA|NA	FG	COG0537 Diadenosine tetraphosphate (Ap4A) hydrolase and other HIT family hydrolases
lcl|NZ_LJAU01000047.1_cds_WP_053573985.1_3190	326423.RBAM_033650	3.5e-274	950.3	Bacillus	ybbW	GO:0003674,GO:0005215,GO:0005575,GO:0005623,GO:0005886,GO:0006810,GO:0008150,GO:0015205,GO:0015851,GO:0016020,GO:0022857,GO:0044464,GO:0051179,GO:0051234,GO:0055085,GO:0071702,GO:0071705,GO:0071944		ko:K03457,ko:K10975					ko00000,ko02000	2.A.39,2.A.39.3.8		iAPECO1_1312.APECO1_1504,iE2348C_1286.E2348C_0444,iECABU_c1320.ECABU_c05900,iECNA114_1301.ECNA114_0488,iECOK1_1307.ECOK1_0493,iECP_1309.ECP_0571,iECS88_1305.ECS88_0510,iECSF_1327.ECSF_0473,iLF82_1304.LF82_2567,iNRG857_1313.NRG857_02415,iUMN146_1321.UM146_14805,iUTI89_1310.UTI89_C0539,ic_1306.c0625	Bacteria	1TS5W@1239,1ZDNH@1386,4HAIM@91061,COG1953@1,COG1953@2	NA|NA|NA	FH	COG1953 Cytosine uracil thiamine allantoin permeases
lcl|NZ_LJAU01000045.1_cds_WP_015416644.1_2738	326423.RBAM_000230	5e-84	317.0	Bacillus	tadA	GO:0002097,GO:0002100,GO:0006139,GO:0006382,GO:0006396,GO:0006399,GO:0006400,GO:0006725,GO:0006807,GO:0008033,GO:0008150,GO:0008152,GO:0009451,GO:0009987,GO:0010467,GO:0016070,GO:0016553,GO:0034470,GO:0034641,GO:0034660,GO:0043170,GO:0043412,GO:0044237,GO:0044238,GO:0046483,GO:0071704,GO:0090304,GO:1901360	3.5.4.1,3.5.4.33	ko:K01485,ko:K11991	ko00240,ko00330,ko01100,map00240,map00330,map01100		R00974,R01411,R02922,R10223	RC00074,RC00477,RC00514,RC00809	ko00000,ko00001,ko01000,ko03016				Bacteria	1V3HZ@1239,1ZFRP@1386,4HH7S@91061,COG0590@1,COG0590@2	NA|NA|NA	FJ	Catalyzes the deamination of adenosine to inosine at the wobble position 34 of tRNA(Arg2)
lcl|NZ_LJAU01000079.1_cds_WP_053574353.1_3988	457415.HMPREF1006_01656	3.5e-11	73.9	Bacteria	larC		4.99.1.12	ko:K06898,ko:K09121,ko:K09705					ko00000,ko01000				Bacteria	COG1641@1,COG1641@2,COG4728@1,COG4728@2	NA|NA|NA	FJ	Protein conserved in bacteria
lcl|NZ_LJAU01000002.1_cds_WP_007408804.1_60	326423.RBAM_027220	2.6e-252	877.5	Bacillus	melA	GO:0000166,GO:0003674,GO:0003824,GO:0004553,GO:0004557,GO:0005488,GO:0005575,GO:0005622,GO:0005623,GO:0005737,GO:0005829,GO:0005975,GO:0005984,GO:0005994,GO:0005995,GO:0008150,GO:0008152,GO:0009056,GO:0009311,GO:0009313,GO:0009987,GO:0015925,GO:0016052,GO:0016787,GO:0016798,GO:0030145,GO:0036094,GO:0043167,GO:0043168,GO:0043169,GO:0044237,GO:0044238,GO:0044248,GO:0044262,GO:0044275,GO:0044424,GO:…	3.2.1.122,3.2.1.22,3.2.1.86	ko:K01222,ko:K01232,ko:K07406	ko00010,ko00052,ko00500,ko00561,ko00600,ko00603,map00010,map00052,map00500,map00561,map00600,map00603		R00837,R00838,R00839,R01101,R01103,R01104,R01194,R01329,R02926,R03634,R04019,R04470,R05133,R05134,R05549,R05961,R06091,R06113	RC00049,RC00059,RC00171,RC00451,RC00714	ko00000,ko00001,ko01000		GH4,GT4	iECH74115_1262.ECH74115_5633,iECSP_1301.ECSP_5218,iECs_1301.ECs5101	Bacteria	1TQ9I@1239,1ZQT1@1386,4HCGH@91061,COG1486@1,COG1486@2	NA|NA|NA	G	Family 4 glycosyl hydrolase
lcl|NZ_LJAU01000002.1_cds_WP_053573106.1_62	326423.RBAM_027200	1.5e-166	592.0	Bacillus	amyD	GO:0005575,GO:0005623,GO:0005886,GO:0005887,GO:0016020,GO:0016021,GO:0031224,GO:0031226,GO:0044425,GO:0044459,GO:0044464,GO:0071944		ko:K10118,ko:K15771,ko:K17235	ko02010,map02010	M00196,M00491,M00602			ko00000,ko00001,ko00002,ko02000	3.A.1.1.16,3.A.1.1.2,3.A.1.1.28,3.A.1.1.34			Bacteria	1TP1Q@1239,1ZDIC@1386,4HCFJ@91061,COG1175@1,COG1175@2	NA|NA|NA	G	Binding-protein-dependent transport system inner membrane component
lcl|NZ_LJAU01000002.1_cds_WP_053573107.1_63	326423.RBAM_027190	4.7e-246	856.7	Bacillus	msmE			ko:K10117	ko02010,map02010	M00196			ko00000,ko00001,ko00002,ko02000	3.A.1.1.28			Bacteria	1TQHT@1239,1ZD76@1386,4HAH2@91061,COG1653@1,COG1653@2	NA|NA|NA	G	Bacterial extracellular solute-binding protein
lcl|NZ_LJAU01000002.1_cds_WP_003152370.1_85	326423.RBAM_026970	9.8e-205	719.2	Bacillus	pepA		3.4.11.7	ko:K01261,ko:K01269					ko00000,ko01000,ko01002				Bacteria	1TNZT@1239,1ZAXE@1386,4H9SM@91061,COG1363@1,COG1363@2	NA|NA|NA	G	COG1363 Cellulase M and related proteins
lcl|NZ_LJAU01000002.1_cds_WP_033574211.1_113	326423.RBAM_026610	2.3e-101	374.8	Bacillus	yokH												Bacteria	1W2DK@1239,1ZHYP@1386,4I1HJ@91061,COG4282@1,COG4282@2	NA|NA|NA	G	SMI1 / KNR4 family
lcl|NZ_LJAU01000002.1_cds_WP_025285105.1_128	326423.RBAM_026470	5.4e-147	526.9	Bacillus	nadK	GO:0000166,GO:0003674,GO:0003824,GO:0003951,GO:0005488,GO:0005524,GO:0005575,GO:0005622,GO:0005623,GO:0005737,GO:0005829,GO:0006139,GO:0006725,GO:0006732,GO:0006733,GO:0006739,GO:0006741,GO:0006753,GO:0006793,GO:0006796,GO:0006807,GO:0008144,GO:0008150,GO:0008152,GO:0009058,GO:0009108,GO:0009117,GO:0009165,GO:0009987,GO:0016301,GO:0016310,GO:0016740,GO:0016772,GO:0016773,GO:0017076,GO:0018130,GO:…	2.7.1.23	ko:K00858	ko00760,ko01100,map00760,map01100		R00104	RC00002,RC00078	ko00000,ko00001,ko01000			iEcSMS35_1347.EcSMS35_2767,iHN637.CLJU_RS05480,iLJ478.TM1733	Bacteria	1TRXB@1239,1ZB1S@1386,4HCEW@91061,COG0061@1,COG0061@2	NA|NA|NA	G	Involved in the regulation of the intracellular balance of NAD and NADP, and is a key enzyme in the biosynthesis of NADP. Catalyzes specifically the phosphorylation on 2'-hydroxyl of the adenosine moiety of NAD to yield NADP
lcl|NZ_LJAU01000002.1_cds_WP_017418349.1_152	326423.RBAM_026230	9.8e-295	1018.8	Bacillus	pyk	GO:0003674,GO:0003824,GO:0004743,GO:0005575,GO:0005622,GO:0005623,GO:0005737,GO:0005829,GO:0005975,GO:0006082,GO:0006090,GO:0006091,GO:0006096,GO:0006139,GO:0006163,GO:0006164,GO:0006165,GO:0006725,GO:0006732,GO:0006733,GO:0006753,GO:0006754,GO:0006757,GO:0006793,GO:0006796,GO:0006807,GO:0008150,GO:0008152,GO:0009056,GO:0009058,GO:0009108,GO:0009117,GO:0009123,GO:0009124,GO:0009126,GO:0009127,GO:…	2.7.1.40,2.7.7.4	ko:K00873,ko:K00958	ko00010,ko00230,ko00261,ko00450,ko00620,ko00920,ko01100,ko01110,ko01120,ko01130,ko01200,ko01230,ko04922,ko04930,ko05165,ko05203,ko05230,map00010,map00230,map00261,map00450,map00620,map00920,map01100,map01110,map01120,map01130,map01200,map01230,map04922,map04930,map05165,map05203,map05230	M00001,M00002,M00049,M00050,M00176,M00596	R00200,R00430,R00529,R01138,R01858,R02320,R04929	RC00002,RC00015,RC02809,RC02889	ko00000,ko00001,ko00002,ko01000,ko04131,ko04147				Bacteria	1TPGG@1239,1ZCDT@1386,4H9VY@91061,COG0469@1,COG0469@2	NA|NA|NA	G	Belongs to the pyruvate kinase family
lcl|NZ_LJAU01000002.1_cds_WP_015417982.1_169	326423.RBAM_026060	2.5e-194	684.5	Bacillus	gapB	GO:0000166,GO:0003674,GO:0003824,GO:0004365,GO:0005488,GO:0005975,GO:0005996,GO:0006006,GO:0006094,GO:0008150,GO:0008152,GO:0009058,GO:0016051,GO:0016491,GO:0016620,GO:0016903,GO:0019318,GO:0019319,GO:0036094,GO:0043891,GO:0044238,GO:0044281,GO:0044283,GO:0046364,GO:0048037,GO:0050661,GO:0050662,GO:0051287,GO:0055114,GO:0071704,GO:0097159,GO:1901265,GO:1901363,GO:1901576	1.2.1.12,1.2.1.59	ko:K00134,ko:K00150	ko00010,ko00710,ko01100,ko01110,ko01120,ko01130,ko01200,ko01230,ko04066,ko05010,map00010,map00710,map01100,map01110,map01120,map01130,map01200,map01230,map04066,map05010	M00001,M00002,M00003,M00165,M00166,M00308,M00552	R01061,R01063	RC00149	ko00000,ko00001,ko00002,ko01000,ko04131,ko04147				Bacteria	1TNYU@1239,1ZCF9@1386,4H9NS@91061,COG0057@1,COG0057@2	NA|NA|NA	G	Belongs to the glyceraldehyde-3-phosphate dehydrogenase family
lcl|NZ_LJAU01000002.1_cds_WP_007408096.1_187	326423.RBAM_025880	1.4e-206	725.3	Bacillus	ysdC												Bacteria	1TNZT@1239,1ZD06@1386,4H9SM@91061,COG1363@1,COG1363@2	NA|NA|NA	G	COG1363 Cellulase M and related proteins
lcl|NZ_LJAU01000002.1_cds_WP_014418600.1_188	326423.RBAM_025870	5.7e-188	663.3	Bacilli	abnA		3.2.1.99	ko:K06113					ko00000,ko01000		GH43		Bacteria	1U198@1239,4HBGN@91061,COG3507@1,COG3507@2	NA|NA|NA	G	Belongs to the glycosyl hydrolase 43 family
lcl|NZ_LJAU01000002.1_cds_WP_032866712.1_189	326423.RBAM_025860	2.9e-295	1020.4	Bacillus	araA	GO:0003674,GO:0003824,GO:0005575,GO:0005622,GO:0005623,GO:0005737,GO:0005829,GO:0005975,GO:0005996,GO:0006793,GO:0006796,GO:0008150,GO:0008152,GO:0008733,GO:0009056,GO:0009058,GO:0009987,GO:0016052,GO:0016853,GO:0016860,GO:0016861,GO:0019321,GO:0019323,GO:0019566,GO:0019568,GO:0019569,GO:0019572,GO:0019637,GO:0044237,GO:0044238,GO:0044281,GO:0044282,GO:0044424,GO:0044444,GO:0044464,GO:0046365,GO:…	5.3.1.4	ko:K01804	ko00040,ko01100,map00040,map01100		R01761	RC00516	ko00000,ko00001,ko01000			iAPECO1_1312.APECO1_1922,iB21_1397.B21_00063,iBWG_1329.BWG_0058,iE2348C_1286.E2348C_0063,iECBD_1354.ECBD_3555,iECD_1391.ECD_00064,iECED1_1282.ECED1_0061,iECIAI1_1343.ECIAI1_0062,iECNA114_1301.ECNA114_0050,iECO103_1326.ECO103_0063,iECO26_1355.ECO26_0064,iECOK1_1307.ECOK1_0061,iECP_1309.ECP_0063,iECS88_1305.ECS88_0065,iECSE_1348.ECSE_0062,iECW_1372.ECW_m0060,iEKO11_1354.EKO11_3852,iEcE24377_1341.Ec…	Bacteria	1TPXC@1239,1ZD9A@1386,4HAWS@91061,COG2160@1,COG2160@2	NA|NA|NA	G	Catalyzes the conversion of L-arabinose to L-ribulose
lcl|NZ_LJAU01000002.1_cds_WP_003152509.1_191	326423.RBAM_025840	7.1e-132	476.5	Bacillus	araD	GO:0003674,GO:0003824,GO:0005488,GO:0005575,GO:0005622,GO:0005623,GO:0005737,GO:0005829,GO:0005975,GO:0005996,GO:0006793,GO:0006796,GO:0008150,GO:0008152,GO:0008270,GO:0008742,GO:0009056,GO:0009058,GO:0009987,GO:0016052,GO:0016829,GO:0016830,GO:0016832,GO:0016853,GO:0016854,GO:0016857,GO:0019321,GO:0019323,GO:0019566,GO:0019568,GO:0019569,GO:0019572,GO:0019637,GO:0043167,GO:0043169,GO:0044237,GO:…	4.1.2.17,4.2.1.109,5.1.3.4	ko:K01628,ko:K03077,ko:K08964	ko00040,ko00051,ko00053,ko00270,ko01100,ko01120,map00040,map00051,map00053,map00270,map01100,map01120	M00034,M00550	R02262,R05850,R07392	RC00603,RC00604,RC01479,RC01939	ko00000,ko00001,ko00002,ko01000				Bacteria	1TPDV@1239,1ZDGI@1386,4H9W0@91061,COG0235@1,COG0235@2	NA|NA|NA	G	COG0235 Ribulose-5-phosphate 4-epimerase and related epimerases and aldolases
lcl|NZ_LJAU01000002.1_cds_WP_053573133.1_192	326423.RBAM_025830	1.5e-141	508.8	Bacillus	araL		3.1.3.41	ko:K01101,ko:K02101,ko:K02566	ko00627,ko01120,map00627,map01120		R03024	RC00151	ko00000,ko00001,ko01000				Bacteria	1UZNG@1239,1ZE6I@1386,4HCI1@91061,COG0647@1,COG0647@2	NA|NA|NA	G	Haloacid dehalogenase-like hydrolase
lcl|NZ_LJAU01000002.1_cds_WP_012118143.1_194	326423.RBAM_025810	3.1e-253	880.6	Bacillus	araN			ko:K17234	ko02010,map02010	M00602			ko00000,ko00001,ko00002,ko02000	3.A.1.1.34			Bacteria	1TS9Z@1239,1ZBMD@1386,4HAYY@91061,COG1653@1,COG1653@2	NA|NA|NA	G	carbohydrate transport
lcl|NZ_LJAU01000002.1_cds_WP_032871724.1_196	326423.RBAM_025790	2.2e-140	505.0	Bacillus	araQ			ko:K02026,ko:K17236	ko02010,map02010	M00207,M00602			ko00000,ko00001,ko00002,ko02000	3.A.1.1,3.A.1.1.34			Bacteria	1TT5G@1239,1ZETQ@1386,4HCVZ@91061,COG0395@1,COG0395@2	NA|NA|NA	G	transport system permease
lcl|NZ_LJAU01000002.1_cds_WP_021494420.1_197	326423.RBAM_025780	7.8e-301	1038.9	Bacillus	abfA		3.2.1.55	ko:K01209	ko00520,map00520		R01762		ko00000,ko00001,ko01000		GH51		Bacteria	1TRY9@1239,1ZE6H@1386,4HAZ7@91061,COG3534@1,COG3534@2	NA|NA|NA	G	alpha-L-arabinofuranosidase activity
lcl|NZ_LJAU01000002.1_cds_WP_053573144.1_218	326423.RBAM_025570	2.4e-302	1043.9	Bacillus	xsa		3.2.1.55	ko:K01209	ko00520,map00520		R01762		ko00000,ko00001,ko01000		GH51		Bacteria	1TR7B@1239,1ZCNR@1386,4HCUX@91061,COG3534@1,COG3534@2	NA|NA|NA	G	Alpha-L-arabinofuranosidase C-terminus
lcl|NZ_LJAU01000002.1_cds_WP_053573168.1_360	326423.RBAM_024200	0.0	1149.4	Bacillus	manP	GO:0003674,GO:0003824,GO:0005215,GO:0005575,GO:0005623,GO:0005886,GO:0006810,GO:0008150,GO:0008643,GO:0009401,GO:0015144,GO:0016020,GO:0016740,GO:0016772,GO:0016773,GO:0022804,GO:0022857,GO:0034219,GO:0044464,GO:0051179,GO:0051234,GO:0055085,GO:0071702,GO:0071944,GO:0090563	2.7.1.191,2.7.1.202	ko:K02538,ko:K02768,ko:K02769,ko:K02770,ko:K02793,ko:K02794,ko:K02795,ko:K02806,ko:K03491	ko00051,ko00520,ko01100,ko01120,ko02060,map00051,map00520,map01100,map01120,map02060	M00273,M00276	R02630,R03232	RC00017,RC03206	ko00000,ko00001,ko00002,ko01000,ko02000,ko03000	4.A.2.1,4.A.6.1		iSB619.SA_RS13955	Bacteria	1TPKU@1239,1ZC31@1386,4H9KR@91061,COG1299@1,COG1299@2,COG1445@1,COG1445@2,COG1762@1,COG1762@2	NA|NA|NA	G	phosphotransferase system
lcl|NZ_LJAU01000002.1_cds_WP_053573169.1_361	326423.RBAM_024190	1.2e-185	655.6	Bacillus	manA		5.3.1.8	ko:K01809	ko00051,ko00520,ko01100,ko01110,ko01130,map00051,map00520,map01100,map01110,map01130	M00114	R01819	RC00376	ko00000,ko00001,ko00002,ko01000			iYO844.BSU12020	Bacteria	1VRGI@1239,1ZDJI@1386,4HBFW@91061,COG1482@1,COG1482@2	NA|NA|NA	G	mannose-6-phosphate isomerase
lcl|NZ_LJAU01000002.1_cds_WP_053573179.1_390	326423.RBAM_024010	5.8e-140	503.4	Bacillus			3.5.1.104	ko:K22278					ko00000,ko01000				Bacteria	1V6DN@1239,1ZPV8@1386,4HF93@91061,COG0726@1,COG0726@2	NA|NA|NA	G	Polysaccharide deacetylase
lcl|NZ_LJAU01000002.1_cds_WP_003153068.1_475	326423.RBAM_023170	3.7e-179	634.0	Bacillus	glcK	GO:0003674,GO:0003824,GO:0004340,GO:0004396,GO:0005575,GO:0005622,GO:0005623,GO:0005737,GO:0005975,GO:0006793,GO:0006796,GO:0008150,GO:0008152,GO:0009987,GO:0016301,GO:0016310,GO:0016740,GO:0016772,GO:0016773,GO:0019200,GO:0019637,GO:0044237,GO:0044238,GO:0044262,GO:0044424,GO:0044464,GO:0046835,GO:0051156,GO:0071704,GO:1901135	2.7.1.2	ko:K00845	ko00010,ko00052,ko00500,ko00520,ko00521,ko00524,ko01100,ko01110,ko01120,ko01130,ko01200,map00010,map00052,map00500,map00520,map00521,map00524,map01100,map01110,map01120,map01130,map01200	M00001,M00549	R00299,R01600,R01786	RC00002,RC00017	ko00000,ko00001,ko00002,ko01000				Bacteria	1TPKW@1239,1ZBV8@1386,4HBAU@91061,COG1940@1,COG1940@2	NA|NA|NA	G	Glucokinase
lcl|NZ_LJAU01000002.1_cds_WP_015417790.1_551	326423.RBAM_022400	2.8e-160	571.2	Bacillus	prpB		4.1.3.30	ko:K03417	ko00640,map00640		R00409	RC00286,RC00287	ko00000,ko00001,ko01000				Bacteria	1TQVY@1239,1ZR0A@1386,4HCDV@91061,COG2513@1,COG2513@2	NA|NA|NA	G	Catalyzes the thermodynamically favored C-C bond cleavage of (2R,3S)-2-methylisocitrate to yield pyruvate and succinate
lcl|NZ_LJAU01000002.1_cds_WP_003153241.1_576	326423.RBAM_022170	1e-265	922.2	Bacillus	gnd		1.1.1.343,1.1.1.44	ko:K00033	ko00030,ko00480,ko01100,ko01110,ko01120,ko01130,ko01200,map00030,map00480,map01100,map01110,map01120,map01130,map01200	M00004,M00006	R01528,R10221	RC00001,RC00539	ko00000,ko00001,ko00002,ko01000				Bacteria	1TP4I@1239,1ZC6M@1386,4H9NC@91061,COG0362@1,COG0362@2	NA|NA|NA	G	Catalyzes the oxidative decarboxylation of 6- phosphogluconate to ribulose 5-phosphate and CO(2), with concomitant reduction of NADP to NADPH
lcl|NZ_LJAU01000002.1_cds_WP_053573216.1_577	326423.RBAM_022160	1.6e-290	1004.6	Bacillus	zwf	GO:0005575,GO:0005623,GO:0005886,GO:0016020,GO:0044464,GO:0071944	1.1.1.363,1.1.1.49	ko:K00036	ko00030,ko00480,ko01100,ko01110,ko01120,ko01130,ko01200,ko05230,map00030,map00480,map01100,map01110,map01120,map01130,map01200,map05230	M00004,M00006,M00008	R00835,R02736,R10907	RC00001,RC00066	ko00000,ko00001,ko00002,ko01000,ko04147			iIT341.HP1101	Bacteria	1TPYF@1239,1ZCZ3@1386,4HA73@91061,COG0364@1,COG0364@2	NA|NA|NA	G	Catalyzes the oxidation of glucose 6-phosphate to 6- phosphogluconolactone
lcl|NZ_LJAU01000005.1_cds_WP_076982865.1_642	720555.BATR1942_08120	1.1e-66	259.2	Bacillus													Bacteria	1VDP8@1239,1ZIZY@1386,4IIQ1@91061,COG4282@1,COG4282@2	NA|NA|NA	G	SMI1-KNR4 cell-wall
lcl|NZ_LJAU01000005.1_cds_WP_012117833.1_658	326423.RBAM_020380	4.6e-88	330.5	Bacillus	ypqE		2.7.1.199	ko:K02777,ko:K20116,ko:K20117,ko:K20118	ko00010,ko00500,ko00520,ko02026,ko02060,ko05111,map00010,map00500,map00520,map02026,map02060,map05111	M00265,M00266,M00268,M00270,M00272,M00303,M00806,M00809	R02738,R02780,R04111,R04394,R05132,R08559	RC00017,RC03206	ko00000,ko00001,ko00002,ko01000,ko02000	4.A.1.1.1,4.A.1.1.13,4.A.1.1.14,4.A.1.1.9			Bacteria	1VAEB@1239,1ZG91@1386,4HIPR@91061,COG2190@1,COG2190@2	NA|NA|NA	G	COG2190 Phosphotransferase system IIA components
lcl|NZ_LJAU01000005.1_cds_WP_003153499.1_683	326423.RBAM_020630	2.4e-71	274.6	Bacillus	mgsA	GO:0003674,GO:0003824,GO:0005575,GO:0005622,GO:0005623,GO:0005737,GO:0005829,GO:0006081,GO:0008150,GO:0008152,GO:0008929,GO:0009058,GO:0009438,GO:0009987,GO:0016829,GO:0016835,GO:0016838,GO:0019242,GO:0042180,GO:0042181,GO:0044237,GO:0044249,GO:0044281,GO:0044283,GO:0044424,GO:0044444,GO:0044464,GO:0046184,GO:0071704,GO:1901576	2.7.1.24,4.2.3.3	ko:K00859,ko:K01734	ko00640,ko00770,ko01100,ko01120,map00640,map00770,map01100,map01120	M00120	R00130,R01016	RC00002,RC00078,RC00424	ko00000,ko00001,ko00002,ko01000				Bacteria	1V3KQ@1239,1ZGAF@1386,4HH64@91061,COG1803@1,COG1803@2	NA|NA|NA	G	methylglyoxal synthase
lcl|NZ_LJAU01000005.1_cds_WP_053573258.1_687	326423.RBAM_020670	3.4e-227	793.9	Bacilli	oxdC		4.1.1.2	ko:K01569	ko00630,ko01100,map00630,map01100		R00522	RC00321	ko00000,ko00001,ko01000				Bacteria	1TPC2@1239,4HA6V@91061,COG2140@1,COG2140@2	NA|NA|NA	G	Oxalate decarboxylase
lcl|NZ_LJAU01000005.1_cds_WP_015417748.1_783	326423.RBAM_021610	5.1e-231	806.6	Bacillus	deoB	GO:0003674,GO:0003824,GO:0005575,GO:0005622,GO:0005623,GO:0005737,GO:0005829,GO:0008973,GO:0016853,GO:0016866,GO:0016868,GO:0044424,GO:0044444,GO:0044464	5.4.2.7	ko:K01839	ko00030,ko00230,map00030,map00230		R01057,R02749	RC00408	ko00000,ko00001,ko01000				Bacteria	1TP70@1239,1ZBG0@1386,4H9RU@91061,COG1015@1,COG1015@2	NA|NA|NA	G	Phosphotransfer between the C1 and C5 carbon atoms of pentose
lcl|NZ_LJAU01000007.1_cds_WP_012117765.1_869	326423.RBAM_019360	2.4e-291	1007.3	Bacillus	bglA	GO:0003674,GO:0003824,GO:0004553,GO:0005575,GO:0005622,GO:0005623,GO:0005737,GO:0005829,GO:0008150,GO:0008152,GO:0008422,GO:0015926,GO:0016787,GO:0016798,GO:0044424,GO:0044444,GO:0044464,GO:0071704,GO:1901135,GO:1901657	3.2.1.86	ko:K01223	ko00010,ko00500,map00010,map00500		R00839,R05133,R05134	RC00049,RC00171,RC00714	ko00000,ko00001,ko01000		GT1		Bacteria	1TP19@1239,1ZQ3H@1386,4HA1W@91061,COG2723@1,COG2723@2	NA|NA|NA	G	Belongs to the glycosyl hydrolase 1 family
lcl|NZ_LJAU01000009.1_cds_WP_053573317.1_934	326423.RBAM_018750	7.7e-277	959.1	Bacillus	yoaC		2.7.1.12,2.7.1.17,2.7.1.189	ko:K00851,ko:K00854,ko:K11216	ko00030,ko00040,ko01100,ko01110,ko01120,ko01130,ko01200,ko02024,map00030,map00040,map01100,map01110,map01120,map01130,map01200,map02024	M00014	R01639,R01737,R11183	RC00002,RC00017,RC00538	ko00000,ko00001,ko00002,ko01000				Bacteria	1TQ1I@1239,1ZMJ7@1386,4HBRJ@91061,COG1070@1,COG1070@2	NA|NA|NA	G	FGGY family of carbohydrate kinases, C-terminal domain
lcl|NZ_LJAU01000009.1_cds_WP_003153848.1_951	326423.RBAM_018530	3e-34	150.6	Bacillus	yoeD												Bacteria	1VFQ2@1239,1ZIWJ@1386,4HNRS@91061,COG0166@1,COG0166@2	NA|NA|NA	G	Helix-turn-helix domain
lcl|NZ_LJAU01000009.1_cds_WP_022553248.1_955	326423.RBAM_018480	1.9e-186	658.3	Bacillus	yoxA	GO:0003674,GO:0003824,GO:0004034,GO:0005575,GO:0005622,GO:0005623,GO:0005737,GO:0005975,GO:0005996,GO:0006006,GO:0006012,GO:0008150,GO:0008152,GO:0009056,GO:0016052,GO:0016853,GO:0016854,GO:0016857,GO:0019318,GO:0019320,GO:0019388,GO:0033499,GO:0044238,GO:0044281,GO:0044282,GO:0044424,GO:0044464,GO:0046365,GO:0071704,GO:1901575	5.1.3.3	ko:K01785	ko00010,ko00052,ko01100,ko01110,ko01120,ko01130,map00010,map00052,map01100,map01110,map01120,map01130	M00632	R01602,R10619	RC00563	ko00000,ko00001,ko00002,ko01000				Bacteria	1TS6R@1239,1ZGMA@1386,4IRTK@91061,COG2017@1,COG2017@2	NA|NA|NA	G	Aldose 1-epimerase
lcl|NZ_LJAU01000017.1_cds_WP_039251359.1_996	326423.RBAM_018150	1.8e-284	984.6	Bacillus	xynD3	GO:0005575,GO:0005576	3.2.1.55	ko:K15921	ko00520,map00520		R01762		ko00000,ko00001,ko01000		CBM6,GH43		Bacteria	1TSKZ@1239,1ZATA@1386,4HTDV@91061,COG3507@1,COG3507@2	NA|NA|NA	G	Belongs to the glycosyl hydrolase 43 family
lcl|NZ_LJAU01000017.1_cds_WP_039251362.1_997	326423.RBAM_018140	6.9e-250	869.4	Bacillus	xynC	GO:0003674,GO:0003824,GO:0016787	3.2.1.136	ko:K15924					ko00000,ko01000		GH5		Bacteria	1U8RG@1239,1ZEWM@1386,4HS8Y@91061,COG5520@1,COG5520@2	NA|NA|NA	G	Glycosyl hydrolase family 30 beta sandwich domain
lcl|NZ_LJAU01000017.1_cds_WP_039251371.1_1001	326423.RBAM_018100	1e-292	1011.9	Bacillus	bglC5	GO:0005575,GO:0005576	3.2.1.4	ko:K01179	ko00500,ko01100,map00500,map01100		R06200,R11307,R11308		ko00000,ko00001,ko01000		GH5,GH9		Bacteria	1TSJQ@1239,1ZEYQ@1386,4HFEH@91061,COG2730@1,COG2730@2	NA|NA|NA	G	PFAM glycoside hydrolase family 5
lcl|NZ_LJAU01000017.1_cds_WP_053573351.1_1008	326423.RBAM_018010	1.5e-223	781.9	Bacillus	exuT	GO:0003674,GO:0005215,GO:0005575,GO:0006810,GO:0006811,GO:0006820,GO:0008150,GO:0016020,GO:0016021,GO:0022857,GO:0031224,GO:0044425,GO:0051179,GO:0051234,GO:0055085		ko:K08191					ko00000,ko02000	2.A.1.14.2			Bacteria	1TP6X@1239,1ZC6J@1386,4HEVA@91061,COG2271@1,COG2271@2	NA|NA|NA	G	Sugar (and other) transporter
lcl|NZ_LJAU01000017.1_cds_WP_053573353.1_1011	326423.RBAM_017980	1.2e-210	738.8	Bacillus	uxuA	GO:0003674,GO:0003824,GO:0005488,GO:0005506,GO:0005975,GO:0005996,GO:0006063,GO:0006064,GO:0006082,GO:0008150,GO:0008152,GO:0008198,GO:0008927,GO:0009056,GO:0009987,GO:0016052,GO:0016054,GO:0016829,GO:0016835,GO:0016836,GO:0019585,GO:0019752,GO:0030145,GO:0032787,GO:0042839,GO:0042840,GO:0043167,GO:0043169,GO:0043436,GO:0044237,GO:0044238,GO:0044248,GO:0044281,GO:0044282,GO:0046365,GO:0046395,GO:…	4.2.1.8	ko:K01686	ko00040,ko01100,map00040,map01100	M00061	R05606	RC00543	ko00000,ko00001,ko00002,ko01000				Bacteria	1TP5F@1239,1ZD3F@1386,4H9UR@91061,COG1312@1,COG1312@2	NA|NA|NA	G	Catalyzes the dehydration of D-mannonate
lcl|NZ_LJAU01000017.1_cds_WP_012117658.1_1012	326423.RBAM_017970	5.2e-113	413.7	Bacillus	eda		4.1.2.14,4.1.3.42	ko:K01625	ko00030,ko00630,ko01100,ko01120,ko01200,map00030,map00630,map01100,map01120,map01200	M00008,M00061,M00308,M00631	R00470,R05605	RC00307,RC00308,RC00435	ko00000,ko00001,ko00002,ko01000				Bacteria	1TS0F@1239,1ZEB4@1386,4HG4G@91061,COG0800@1,COG0800@2	NA|NA|NA	G	2-dehydro-3-deoxy-phosphogluconate aldolase
lcl|NZ_LJAU01000017.1_cds_WP_053573354.1_1014	326423.RBAM_017950	2.2e-179	634.8	Bacillus	kdgK		2.7.1.45	ko:K00874	ko00030,ko01100,ko01120,ko01200,map00030,map01100,map01120,map01200	M00061,M00308,M00631	R01541	RC00002,RC00017	ko00000,ko00001,ko00002,ko01000				Bacteria	1TRRY@1239,1ZC46@1386,4HBH6@91061,COG0524@1,COG0524@2	NA|NA|NA	G	COG0524 Sugar kinases, ribokinase family
lcl|NZ_LJAU01000017.1_cds_WP_007611727.1_1039	326423.RBAM_017690	0.0	1330.5	Bacillus	tkt		2.2.1.1	ko:K00615	ko00030,ko00710,ko01051,ko01100,ko01110,ko01120,ko01130,ko01200,ko01230,map00030,map00710,map01051,map01100,map01110,map01120,map01130,map01200,map01230	M00004,M00007,M00165,M00167	R01067,R01641,R01830,R06590	RC00032,RC00226,RC00571,RC01560	ko00000,ko00001,ko00002,ko01000				Bacteria	1TPIB@1239,1ZBQ6@1386,4HADA@91061,COG0021@1,COG0021@2	NA|NA|NA	G	Catalyzes the transfer of a two-carbon ketol group from a ketose donor to an aldose acceptor, via a covalent intermediate with the cofactor thiamine pyrophosphate
lcl|NZ_LJAU01000017.1_cds_WP_053573364.1_1066	326423.RBAM_017360	5.2e-289	999.6	Bacillus	xylB		2.7.1.12,2.7.1.17,2.7.1.189	ko:K00851,ko:K00854,ko:K11216	ko00030,ko00040,ko01100,ko01110,ko01120,ko01130,ko01200,ko02024,map00030,map00040,map01100,map01110,map01120,map01130,map01200,map02024	M00014	R01639,R01737,R11183	RC00002,RC00017,RC00538	ko00000,ko00001,ko00002,ko01000			iYO844.BSU17610	Bacteria	1TQ1I@1239,1ZBEJ@1386,4HBRJ@91061,COG1070@1,COG1070@2	NA|NA|NA	G	xylulose kinase
lcl|NZ_LJAU01000017.1_cds_WP_053573365.1_1067	326423.RBAM_017350	6e-260	902.9	Bacillus	xylA	GO:0003674,GO:0003824,GO:0005575,GO:0005622,GO:0005623,GO:0005737,GO:0005975,GO:0005996,GO:0008150,GO:0008152,GO:0009045,GO:0009056,GO:0016052,GO:0016853,GO:0016860,GO:0016861,GO:0019321,GO:0019323,GO:0042732,GO:0042843,GO:0044238,GO:0044281,GO:0044282,GO:0044424,GO:0044464,GO:0046365,GO:0071704,GO:1901575	5.3.1.5	ko:K01805	ko00040,ko00051,ko01100,map00040,map00051,map01100		R00878,R01432	RC00376,RC00516	ko00000,ko00001,ko01000			iECO26_1355.ECO26_5036,iHN637.CLJU_RS08960,iPC815.YPO4038	Bacteria	1TQW2@1239,1ZE2B@1386,4H9WG@91061,COG2115@1,COG2115@2	NA|NA|NA	G	Belongs to the xylose isomerase family
lcl|NZ_LJAU01000017.1_cds_WP_053573366.1_1069	326423.RBAM_017330	0.0	1129.0	Bacillus	xynB		3.2.1.37	ko:K01198	ko00520,ko01100,map00520,map01100		R01433	RC00467	ko00000,ko00001,ko01000		GH43		Bacteria	1TP5K@1239,1ZCCV@1386,4HA16@91061,COG3507@1,COG3507@2	NA|NA|NA	G	Belongs to the glycosyl hydrolase 43 family
[truncated: 3,057 more rows]

## Sheet: Table S3
Table S3: Categories of orthologous genes (COG) in the genome of Pseudomonas palleroniana Ps006
[truncated: 5,380 more rows]

## Sheet: Table S4
Tab. S4 : Full table of RAST 2.0 analysis of Bacillus amyloliquefaciens Bs006
[truncated: 4,299 more rows]

[truncated: 3 more sheets: Table S5, Table S6, Table S7]
